# Supplementary material for: 3,7,11-Tris{4-[(1R,3S,4S)-neomenth­yl­oxy]phen­yl}tri[1,2,4]triazolo[4,3-a:4′,3′-c:4′′,3′′-e][1,3,5]triazine–chloro­form–ethanol (1/1/1)
Source: Acta Crystallogr Sect E Struct Rep Online. 2013 Feb 9;69(Pt 3):o365–6. doi: 10.1107/S1600536813003498 (PMC3588459; doi:10.1107/S1600536813003498)
Supplement: Supplementary file 1 [file e-69-0o365-sup1.cif]

##############################################################################
#                                                                            #
# This CIF contains the data in a paper accepted for publication in          #
# Acta Crystallographica Section E. It conforms to the requirements of       #
# Notes for Authors for Acta Crystallographica Section E, and has been       #
# peer reviewed under the auspices of the IUCr Commission on Journals.       #
#                                                                            #
# Full details of the Crystallographic Information File format               #
# are given in the paper "The Crystallographic Information File (CIF):       #
# a New Standard Archive File for Crystallography" by S. R. Hall, F. H.      #
# Allen and I. D. Brown [Acta Cryst. (1991), A47, 655-685].                  #
#                                                                            #
# The current version of the core CIF dictionary is obtainable from          #
# ftp://ftp.iucr.org/pub/cif_core.dic.                                       #
#                                                                            #
# Software is freely available for graphical display of the structure(s)     #
# in this CIF. For information consult the CIF software page                 #
# http://www.iucr.org/resources/cif/software.                                #
#                                                                            #
# This file may be used for bona fide research purposes within the           #
# scientific community so long as proper attribution is given to the journal # 
# article from which it was obtained.                                        #
#                                                                            #
##############################################################################
data_I
_audit_creation_method     SHELXL-97
_chemical_name_systematic
;\
3,7,11-Tris{4-[(1<i>R</i>,3<i>S</i>,4<i>S</i>)-\
neomenthyloxy]phenyl}tri[1,2,4]triazolo[4,3-<i>a</i>:4',3'-\
<i>c</i>:4'',3''-<i>e</i>][1,3,5]triazine--chloroform--ethanol (1/1/1)
;
_chemical_name_common     ?
_chemical_formula_moiety     'C54 H69 N9 O3, C H Cl3, C2 H6 O'
_chemical_formula_sum     'C57 H76 Cl3 N9 O4'
_chemical_formula_weight     1057.62
_chemical_melting_point     422
_symmetry_cell_setting     orthorhombic
_symmetry_space_group_name_H-M     'P 21 21 21'
_symmetry_space_group_name_Hall     'P 2ac 2ab'
loop_
    _symmetry_equiv_pos_as_xyz
    'x, y, z'
    '-x+1/2, -y, z+1/2'
    'x+1/2, -y+1/2, -z'
    '-x, y+1/2, -z+1/2'
_cell_length_a     6.6562(5)
_cell_length_b     14.1000(14)
_cell_length_c     60.756(5)
_cell_angle_alpha     90.00
_cell_angle_beta     90.00
_cell_angle_gamma     90.00
_cell_volume     5702.1(8)
_cell_formula_units_Z     4
_cell_measurement_reflns_used     8050
_cell_measurement_theta_min     2.21
_cell_measurement_theta_max     25.03
_cell_measurement_temperature     193(2)
_exptl_crystal_description     needle
_exptl_crystal_colour     colourless
_exptl_crystal_size_max     0.5
_exptl_crystal_size_mid     0.06
_exptl_crystal_size_min     0.02
_exptl_crystal_density_diffrn     1.232
_exptl_crystal_density_meas     ?
_exptl_crystal_density_method     'not measured'
_exptl_crystal_F_000     2256
_exptl_absorpt_coefficient_mu     0.213
_exptl_absorpt_correction_type     none
_exptl_special_details
;
H-NMR (300 MHz, CDCl~3~): 8.10 ("d", 6 H, 2-H, 6-H, phenyl), 7.07 ("d", 6 H,
3-H, 5-H, phenyl), 4.76 (bs, 3 H) 2.17 (dq, 3 H, J = 15 Hz, J = 2.3 Hz), 1.84
- 1.67 (m, 15 H), 1.18 - 0.95 (m, 9 H), 0.95 (d, J = 8.1 Hz, 9 H), 0.88 (d, 9
H), 0.86 (d, 9 H).
C-NMR (75 MHz, CDCl~3~): 161.4, 151.2, 140.6, 132.1, 115.4, 115.4, 73.7, 47.2,
37.7, 35.1, 29.4, 26.4, 25.0, 22.4, 21.2, 21.0.
IR (ATR): 2945, 2924, 2868, 2845, 2350, 1592, 1530, 1480, 1457, 1427, 1369,
1290, 1252, 1223, 1200, 1176, 1150, 1121, 1025, 1012, 963, 940, 910, 892, 832,
730, 708.
MS (FD): 1784 (1%) [<i>M</i>~2~]^+^; 892 (100%) [<i>M</i>]^+^; 755 (1%)
[<i>M</i> - neomenthyl]
Combustion analysis: calc. for C~54~H~69~N~9~O~3~: C: 72.70%, H: 7.80%, N:
14.13%. Found: C: 72.36%, H: 7.86%, N: 14.09%.
;
_diffrn_ambient_temperature     193(2)
_diffrn_radiation_type     MoK\a
_diffrn_radiation_wavelength     0.71073
_diffrn_radiation_monochromator     graphite
_diffrn_measurement_device_type     'Stoe IPDS 2T'
_diffrn_measurement_device     '2-circle goniometer'
_diffrn_measurement_method     'rotation method'
_diffrn_detector_area_resol_mean     6.67
_diffrn_reflns_number     32105
_diffrn_reflns_av_R_equivalents     0.1684
_diffrn_reflns_av_sigmaI/netI     0.2754
_diffrn_reflns_theta_min     2.21
_diffrn_reflns_theta_max     25.82
_diffrn_reflns_theta_full     25.82
_diffrn_measured_fraction_theta_max     0.989
_diffrn_measured_fraction_theta_full     0.989
_diffrn_reflns_limit_h_min     -7
_diffrn_reflns_limit_h_max     8
_diffrn_reflns_limit_k_min     -17
_diffrn_reflns_limit_k_max     17
_diffrn_reflns_limit_l_min     -74
_diffrn_reflns_limit_l_max     74
_diffrn_standards_number     ?
_diffrn_standards_interval_count     ?
_diffrn_standards_interval_time     ?
_diffrn_standards_decay_%     ?
_refine_special_details
;
Refinement of <i>F</i>^2^ against ALL reflections. The weighted <i>R</i>-factor
<i>wR</i> and goodness of fit <i>S</i> are based on <i>F</i>^2^, conventional
<i>R</i>-factors <i>R</i> are based on <i>F</i>, with <i>F</i> set to zero for
negative <i>F</i>^2^. The threshold expression of <i>F</i>^2^ >
\s(<i>F</i>^2^) is used only for calculating <i>R</i>-factors(gt) <i>etc</i>.
and is not relevant to the choice of reflections for refinement.
<i>R</i>-factors based on <i>F</i>^2^ are statistically about twice as large
as those based on <i>F</i>, and <i>R</i>- factors based on ALL data will be
even larger.
;
_reflns_number_total     10791
_reflns_number_gt     2815
_reflns_threshold_expression     I>2\s(I)
_refine_ls_structure_factor_coef     Fsqd
_refine_ls_matrix_type     full
_refine_ls_R_factor_all     0.2552
_refine_ls_R_factor_gt     0.0609
_refine_ls_wR_factor_ref     0.1525
_refine_ls_wR_factor_obs     0.1007
_refine_ls_goodness_of_fit_ref     0.783
_refine_ls_restrained_S_all     0.786
_refine_ls_number_reflns     10791
_refine_ls_number_parameters     687
_refine_ls_number_restraints     26
_refine_ls_hydrogen_treatment     constr
_refine_ls_weighting_scheme     calc
_refine_ls_weighting_details
         'calc w=1/[\s^2^(Fo^2^)+(0.0337P)^2^+0.0000P] where P=(Fo^2^+2Fc^2^)/3'
_atom_sites_solution_hydrogens     geom
_atom_sites_solution_primary     direct
_atom_sites_solution_secondary     difmap
_refine_ls_shift/su_max     0.001
_refine_ls_shift/su_mean     0.000
_refine_diff_density_max     0.305
_refine_diff_density_min     -0.246
_refine_ls_extinction_method     none
_refine_ls_extinction_coef     ?
_refine_ls_abs_structure_details     'Flack (1983), 4585 Friedel pairs'
_refine_ls_abs_structure_Flack     0.03(14)
loop_
    _atom_type_symbol
    _atom_type_description
    _atom_type_scat_dispersion_real
    _atom_type_scat_dispersion_imag
    _atom_type_scat_source
    'C' 'C' 0.0033 0.0016
                         'International Tables Vol C Tables 4.2.6.8 and 6.1.1.4'
    'H' 'H' 0.0000 0.0000
                         'International Tables Vol C Tables 4.2.6.8 and 6.1.1.4'
    'Cl' 'Cl' 0.1484 0.1585
                         'International Tables Vol C Tables 4.2.6.8 and 6.1.1.4'
    'N' 'N' 0.0061 0.0033
                         'International Tables Vol C Tables 4.2.6.8 and 6.1.1.4'
    'O' 'O' 0.0106 0.0060
                         'International Tables Vol C Tables 4.2.6.8 and 6.1.1.4'
_computing_data_collection     'X-AREA (Stoe & Cie, 2011)'
_computing_cell_refinement     'X-AREA (Stoe & Cie, 2011)'
_computing_data_reduction     'X-RED (Stoe & Cie, 2011)'
_computing_structure_solution     'SIR97 (Altomare <i>et al.</i>, 1999)'
_computing_structure_refinement     'SHELXL97 (Sheldrick, 2008)'
_computing_molecular_graphics     'PLATON (Spek, 2009)'
_computing_publication_material     'PLATON (Spek, 2009)'
loop_
    _atom_site_type_symbol
    _atom_site_label
    _atom_site_fract_x
    _atom_site_fract_y
    _atom_site_fract_z
    _atom_site_U_iso_or_equiv
    _atom_site_adp_type
    _atom_site_calc_flag
    _atom_site_refinement_flags
    _atom_site_occupancy
    _atom_site_symmetry_multiplicity
    _atom_site_disorder_assembly
    _atom_site_disorder_group
    C C1 0.8472(11) 0.8349(5) 0.89333(11) 0.0467(18) Uani d . 1 1 . .
    N N2 0.7047(9) 0.8376(4) 0.90835(9) 0.0569(17) Uani d . 1 1 . .
    N N3 0.5733(9) 0.7602(4) 0.90507(9) 0.0561(16) Uani d . 1 1 . .
    C C4 0.6395(11) 0.7149(5) 0.88820(11) 0.0483(19) Uani d . 1 1 . .
    N N5 0.5718(9) 0.6368(3) 0.87701(8) 0.0432(14) Uani d . 1 1 . .
    C C6 0.4029(11) 0.5766(5) 0.87885(11) 0.0482(18) Uani d . 1 1 . .
    N N7 0.4046(9) 0.5156(4) 0.86296(9) 0.0510(16) Uani d . 1 1 . .
    N N8 0.5717(10) 0.5318(4) 0.84955(9) 0.0566(16) Uani d . 1 1 . .
    C C9 0.6616(12) 0.6032(5) 0.85831(10) 0.0472(19) Uani d . 1 1 . .
    N N10 0.8375(9) 0.6470(4) 0.85141(8) 0.0447(15) Uani d . 1 1 . .
    N N12 1.1267(9) 0.6842(4) 0.83695(9) 0.0566(17) Uani d . 1 1 . .
    N N13 1.0943(10) 0.7462(4) 0.85493(9) 0.0549(16) Uani d . 1 1 . .
    C C11 0.9779(12) 0.6261(5) 0.83499(10) 0.049(2) Uani d . 1 1 . .
    C C14 0.9214(12) 0.7215(5) 0.86274(11) 0.0473(19) Uani d . 1 1 . .
    N N15 0.8146(9) 0.7560(4) 0.88032(8) 0.0453(15) Uani d . 1 1 . .
    C C16 0.9937(12) 0.9092(5) 0.88891(11) 0.051(2) Uani d . 1 1 . .
    C C17 0.9390(13) 0.9861(6) 0.87639(12) 0.079(2) Uani d . 1 1 . .
    H H17 0.8062 0.9897 0.8708 0.094 Uiso calc R 1 1 . .
    C C18 1.0719(13) 1.0574(5) 0.87186(12) 0.070(2) Uani d . 1 1 . .
    H H18 1.0307 1.1100 0.8632 0.084 Uiso calc R 1 1 . .
    C C19 1.2640(13) 1.0533(6) 0.87984(12) 0.057(2) Uani d . 1 1 . .
    C C20 1.3199(12) 0.9785(5) 0.89251(12) 0.067(2) Uani d . 1 1 . .
    H H20 1.4525 0.9760 0.8983 0.080 Uiso calc R 1 1 . .
    C C21 1.1854(13) 0.9051(5) 0.89720(12) 0.068(2) Uani d . 1 1 . .
    H H21 1.2262 0.8529 0.9060 0.081 Uiso calc R 1 1 . .
    O O22 1.4113(7) 1.1184(3) 0.87552(7) 0.0593(13) Uani d . 1 1 . .
    C C23 1.3491(12) 1.2162(5) 0.87097(12) 0.059(2) Uani d . 1 1 . .
    H H23 1.2488 1.2167 0.8587 0.071 Uiso calc R 1 1 . .
    C C24 1.2581(11) 1.2595(5) 0.89107(13) 0.068(2) Uani d . 1 1 . .
    H H24A 1.1383 1.2221 0.8953 0.082 Uiso calc R 1 1 . .
    H H24B 1.2123 1.3245 0.8874 0.082 Uiso calc R 1 1 . .
    C C25 1.3987(14) 1.2647(5) 0.91061(13) 0.074(2) Uani d . 1 1 . .
    H H25 1.4396 1.1989 0.9148 0.089 Uiso calc R 1 1 . .
    C C26 1.5830(15) 1.3194(6) 0.90378(16) 0.100(3) Uani d . 1 1 . .
    H H26A 1.6802 1.3205 0.9161 0.120 Uiso calc R 1 1 . .
    H H26B 1.5449 1.3857 0.9004 0.120 Uiso calc R 1 1 . .
    C C27 1.6812(13) 1.2752(6) 0.88377(15) 0.084(3) Uani d . 1 1 . .
    H H27A 1.7299 1.2111 0.8877 0.101 Uiso calc R 1 1 . .
    H H27B 1.7995 1.3139 0.8796 0.101 Uiso calc R 1 1 . .
    C C28 1.5402(12) 1.2670(5) 0.86361(15) 0.073(2) Uani d . 1 1 . .
    H H28 1.5007 1.3330 0.8594 0.087 Uiso calc R 1 1 . .
    C C29 1.2996(14) 1.3120(6) 0.93033(14) 0.110(3) Uani d . 1 1 . .
    H H29A 1.2566 1.3761 0.9263 0.164 Uiso calc R 1 1 . .
    H H29B 1.3958 1.3155 0.9425 0.164 Uiso calc R 1 1 . .
    H H29C 1.1825 1.2748 0.9349 0.164 Uiso calc R 1 1 . .
    C C30 1.6331(13) 1.2217(6) 0.84330(16) 0.085(3) Uani d . 1 1 . .
    H H30 1.6838 1.1574 0.8474 0.103 Uiso calc R 1 1 . .
    C C31 1.4876(15) 1.2106(6) 0.82425(13) 0.118(4) Uani d . 1 1 . .
    H H31A 1.4552 1.2732 0.8182 0.177 Uiso calc R 1 1 . .
    H H31B 1.3642 1.1800 0.8295 0.177 Uiso calc R 1 1 . .
    H H31C 1.5493 1.1714 0.8128 0.177 Uiso calc R 1 1 . .
    C C32 1.8185(14) 1.2838(6) 0.83536(16) 0.127(4) Uani d . 1 1 . .
    H H32A 1.9236 1.2827 0.8467 0.190 Uiso calc R 1 1 . .
    H H32B 1.7746 1.3493 0.8329 0.190 Uiso calc R 1 1 . .
    H H32C 1.8718 1.2576 0.8216 0.190 Uiso calc R 1 1 . .
    C C33 0.2432(12) 0.5763(5) 0.89560(11) 0.051(2) Uani d . 1 1 . .
    C C34 0.2663(12) 0.6180(6) 0.91587(11) 0.073(3) Uani d . 1 1 . .
    H H34 0.3888 0.6494 0.9193 0.088 Uiso calc R 1 1 . .
    C C35 0.1134(12) 0.6154(6) 0.93159(11) 0.073(3) Uani d . 1 1 . .
    H H35 0.1299 0.6478 0.9452 0.087 Uiso calc R 1 1 . .
    C C36 -0.0618(13) 0.5657(5) 0.92750(11) 0.055(2) Uani d . 1 1 . .
    C C37 -0.0811(11) 0.5221(4) 0.90715(11) 0.0486(18) Uani d . 1 1 . .
    H H37 -0.1997 0.4872 0.9040 0.058 Uiso calc R 1 1 . .
    C C38 0.0668(11) 0.5280(4) 0.89134(10) 0.0482(19) Uani d . 1 1 . .
    H H38 0.0474 0.4986 0.8774 0.058 Uiso calc R 1 1 . .
    O O39 -0.2111(7) 0.5509(3) 0.94215(7) 0.0571(14) Uani d . 1 1 . .
    C C40 -0.1781(11) 0.5796(5) 0.96488(10) 0.058(2) Uani d . 1 1 . .
    H H40 -0.0324 0.5720 0.9685 0.070 Uiso calc R 1 1 . .
    C C41 -0.2355(12) 0.6816(6) 0.96782(11) 0.065(2) Uani d . 1 1 . .
    H H41A -0.1635 0.7200 0.9567 0.078 Uiso calc R 1 1 . .
    H H41B -0.1899 0.7028 0.9825 0.078 Uiso calc R 1 1 . .
    C C42 -0.4608(13) 0.7012(6) 0.96576(12) 0.067(2) Uani d . 1 1 . .
    H H42 -0.5027 0.6829 0.9505 0.080 Uiso calc R 1 1 . .
    C C43 -0.5725(12) 0.6362(5) 0.98192(11) 0.068(2) Uani d . 1 1 . .
    H H43A -0.7190 0.6468 0.9805 0.082 Uiso calc R 1 1 . .
    H H43B -0.5329 0.6525 0.9972 0.082 Uiso calc R 1 1 . .
    C C44 -0.5252(11) 0.5309(5) 0.97753(11) 0.062(2) Uani d . 1 1 . .
    H H44A -0.5983 0.4910 0.9883 0.075 Uiso calc R 1 1 . .
    H H44B -0.5723 0.5136 0.9626 0.075 Uiso calc R 1 1 . .
    C C45 -0.3010(12) 0.5114(5) 0.97933(11) 0.058(2) Uani d . 1 1 . .
    H H45 -0.2624 0.5247 0.9949 0.070 Uiso calc R 1 1 . .
    C C46 -0.5138(15) 0.8043(5) 0.96894(12) 0.097(3) Uani d . 1 1 . .
    H H46A -0.4526 0.8420 0.9572 0.145 Uiso calc R 1 1 . .
    H H46B -0.4631 0.8259 0.9832 0.145 Uiso calc R 1 1 . .
    H H46C -0.6601 0.8118 0.9685 0.145 Uiso calc R 1 1 . .
    C C47 -0.2482(12) 0.4076(6) 0.97495(12) 0.069(2) Uani d . 1 1 . .
    H H47 -0.2959 0.3918 0.9598 0.083 Uiso calc R 1 1 . .
    C C48 -0.3554(13) 0.3398(5) 0.99113(12) 0.092(3) Uani d . 1 1 . .
    H H48A -0.3272 0.3596 1.0063 0.138 Uiso calc R 1 1 . .
    H H48B -0.3064 0.2750 0.9889 0.138 Uiso calc R 1 1 . .
    H H48C -0.5006 0.3419 0.9885 0.138 Uiso calc R 1 1 . .
    C C49 -0.0199(12) 0.3867(6) 0.97584(12) 0.095(3) Uani d . 1 1 . .
    H H49A 0.0019 0.3179 0.9756 0.142 Uiso calc R 1 1 . .
    H H49B 0.0366 0.4131 0.9894 0.142 Uiso calc R 1 1 . .
    H H49C 0.0463 0.4157 0.9631 0.142 Uiso calc R 1 1 . .
    C C50 0.9513(12) 0.5551(5) 0.81750(10) 0.0484(19) Uani d . 1 1 . .
    C C51 0.7809(12) 0.5539(5) 0.80502(10) 0.055(2) Uani d . 1 1 . .
    H H51 0.6734 0.5955 0.8085 0.067 Uiso calc R 1 1 . .
    C C52 0.7629(12) 0.4924(5) 0.78727(11) 0.061(2) Uani d . 1 1 . .
    H H52 0.6447 0.4921 0.7785 0.074 Uiso calc R 1 1 . .
    C C53 0.9192(13) 0.4324(5) 0.78265(10) 0.058(2) Uani d . 1 1 . .
    C C54 1.0923(12) 0.4314(5) 0.79545(10) 0.054(2) Uani d . 1 1 . .
    H H54 1.1981 0.3883 0.7923 0.065 Uiso calc R 1 1 . .
    C C55 1.1079(12) 0.4943(5) 0.81291(10) 0.057(2) Uani d . 1 1 . .
    H H55 1.2261 0.4954 0.8217 0.068 Uiso calc R 1 1 . .
    O O56 0.9187(8) 0.3675(3) 0.76562(8) 0.0770(16) Uani d . 1 1 . .
    C C57 0.7784(13) 0.3828(6) 0.74747(12) 0.076(3) Uani d . 1 1 . .
    H H57 0.6440 0.4011 0.7535 0.091 Uiso calc R 1 1 . .
    C C58 0.8550(16) 0.4602(7) 0.73252(15) 0.096(3) Uani d . 1 1 B .
    H H58A 0.8685 0.5194 0.7412 0.116 Uiso calc R 1 1 . .
    H H58B 0.7545 0.4717 0.7208 0.116 Uiso calc R 1 1 . .
    C C59 1.056(2) 0.4378(8) 0.72183(17) 0.124(4) Uani d D 1 1 . .
    H H59 1.1552 0.4296 0.7341 0.148 Uiso calc PR 0.60 1 A 1
    H H59A 1.1729 0.4424 0.7321 0.148 Uiso calc PR 0.40 1 A 2
    C C60 1.0396(18) 0.3423(9) 0.71027(18) 0.146(5) Uani d . 1 1 B .
    H H60A 0.9473 0.3488 0.6976 0.175 Uiso calc R 1 1 . .
    H H60B 1.1734 0.3246 0.7045 0.175 Uiso calc R 1 1 . .
    C C61 0.9646(15) 0.2633(7) 0.72493(16) 0.105(4) Uani d . 1 1 . .
    H H61A 1.0657 0.2505 0.7365 0.126 Uiso calc R 1 1 B .
    H H61B 0.9490 0.2048 0.7161 0.126 Uiso calc R 1 1 . .
    C C62 0.7627(13) 0.2874(7) 0.73586(14) 0.083(3) Uani d . 1 1 B .
    H H62 0.6627 0.2953 0.7237 0.099 Uiso calc R 1 1 . .
    C C63 1.146(4) 0.5107(17) 0.7059(4) 0.131(9) Uani d PDU 0.60 1 B 1
    H H63A 1.1717 0.5702 0.7138 0.196 Uiso calc PR 0.60 1 B 1
    H H63B 1.0519 0.5224 0.6938 0.196 Uiso calc PR 0.60 1 B 1
    H H63C 1.2729 0.4863 0.7000 0.196 Uiso calc PR 0.60 1 B 1
    C C63A 1.041(6) 0.523(3) 0.7052(7) 0.16(2) Uani d PDU 0.40 1 B 2
    H H63D 1.1742 0.5354 0.6989 0.246 Uiso calc PR 0.40 1 B 2
    H H63E 0.9927 0.5792 0.7129 0.246 Uiso calc PR 0.40 1 B 2
    H H63F 0.9475 0.5062 0.6933 0.246 Uiso calc PR 0.40 1 B 2
    C C64 0.6838(16) 0.2073(6) 0.75075(14) 0.089(3) Uani d . 1 1 . .
    H H64 0.7844 0.1981 0.7628 0.107 Uiso calc R 1 1 B .
    C C65 0.4891(16) 0.2355(8) 0.76140(16) 0.145(5) Uani d . 1 1 B .
    H H65A 0.3960 0.2588 0.7501 0.217 Uiso calc R 1 1 . .
    H H65B 0.5141 0.2857 0.7722 0.217 Uiso calc R 1 1 . .
    H H65C 0.4300 0.1804 0.7688 0.217 Uiso calc R 1 1 . .
    C C66 0.6701(18) 0.1141(6) 0.73813(16) 0.144(5) Uani d . 1 1 B .
    H H66A 0.6110 0.1257 0.7236 0.216 Uiso calc R 1 1 . .
    H H66B 0.5856 0.0694 0.7463 0.216 Uiso calc R 1 1 . .
    H H66C 0.8050 0.0873 0.7364 0.216 Uiso calc R 1 1 . .
    C C1L 0.8008(15) 1.0207(6) 0.94351(13) 0.094(3) Uani d . 1 1 . .
    H H1L 0.7316 0.9756 0.9333 0.113 Uiso calc PR 0.50 1 C 1
    H H1LA 0.7639 0.9740 0.9318 0.113 Uiso calc PR 0.50 1 C 2
    Cl Cl1 0.647(2) 1.0539(12) 0.96442(17) 0.140(4) Uani d PU 0.50 1 D 1
    Cl Cl1A 0.569(3) 1.0590(13) 0.95422(18) 0.156(5) Uani d P 0.50 1 D 2
    Cl Cl2 0.9810(6) 0.9642(2) 0.95867(5) 0.1786(16) Uani d . 1 1 D .
    Cl Cl3 0.8989(7) 1.1142(2) 0.92953(5) 0.1788(16) Uani d . 1 1 D .
    O O2L 0.5211(11) 0.7631(6) 0.82855(13) 0.168(3) Uani d . 1 1 . .
    H H2L 0.3996 0.7479 0.8273 0.252 Uiso calc R 1 1 . .
    C C3L 0.5371(17) 0.8457(10) 0.8417(2) 0.171(6) Uani d U 1 1 . .
    H H3LA 0.6794 0.8641 0.8437 0.205 Uiso calc R 1 1 . .
    H H3LB 0.4755 0.8354 0.8564 0.205 Uiso calc R 1 1 . .
    C C4L 0.4265(19) 0.9186(9) 0.82927(17) 0.159(5) Uani d . 1 1 . .
    H H4LB 0.4507 0.9098 0.8135 0.238 Uiso calc R 1 1 . .
    H H4LC 0.4730 0.9817 0.8337 0.238 Uiso calc R 1 1 . .
    H H4LD 0.2824 0.9127 0.8323 0.238 Uiso calc R 1 1 . .
loop_
    _atom_site_aniso_label
    _atom_site_aniso_U_11
    _atom_site_aniso_U_22
    _atom_site_aniso_U_33
    _atom_site_aniso_U_12
    _atom_site_aniso_U_13
    _atom_site_aniso_U_23
    C1 0.046(5) 0.044(4) 0.050(4) -0.003(4) 0.004(4)  0.000(4)
    N2 0.062(4) 0.050(4) 0.059(4) -0.012(4) 0.005(3) -0.013(3)
    N3 0.057(4) 0.050(4) 0.061(4) -0.015(4) 0.011(3) -0.008(3)
    C4 0.050(6) 0.050(5) 0.045(4) -0.004(4) -0.001(4) 0.010(4)
    N5 0.047(4) 0.036(3) 0.047(3) -0.016(3) -0.006(3) -0.003(3)
    C6 0.042(5) 0.048(4) 0.054(4) -0.005(4) -0.009(4) 0.014(4)
    N7 0.052(4) 0.050(4) 0.050(3) -0.006(4) -0.001(3)  0.000(3)
    N8 0.065(5) 0.055(4) 0.050(3) -0.015(4) 0.000(4) 0.002(3)
    C9 0.059(6) 0.041(4) 0.041(4) -0.007(4) -0.001(4) 0.002(3)
    N10 0.048(4) 0.038(4) 0.048(3) -0.002(3) 0.010(3) -0.005(3)
    N12 0.056(5) 0.057(4) 0.057(4) -0.007(4) 0.004(3) -0.004(3)
    N13 0.059(5) 0.050(4) 0.055(4) -0.009(4) 0.006(3) -0.006(3)
    C11 0.061(6) 0.040(4) 0.046(4) -0.010(4) -0.004(4) 0.008(4)
    C14 0.055(5) 0.035(4) 0.053(4) -0.009(4)  0.000(4) -0.002(3)
    N15 0.048(4) 0.043(4) 0.045(3) -0.003(3)  0.000(3) -0.010(3)
    C16 0.054(6) 0.043(5) 0.054(4) -0.009(5) 0.007(4) -0.007(4)
    C17 0.073(6) 0.073(6) 0.090(6) -0.006(6) -0.014(5) 0.021(5)
    C18 0.070(6) 0.065(6) 0.076(5) -0.027(6) -0.019(5) 0.027(4)
    C19 0.056(6) 0.048(5) 0.069(5) 0.001(5) 0.005(5) 0.003(4)
    C20 0.042(5) 0.061(5) 0.097(6) -0.011(5) -0.019(4) 0.016(5)
    C21 0.061(6) 0.053(5) 0.089(6) 0.001(5) -0.005(5) 0.022(4)
    O22 0.052(3) 0.041(3) 0.084(3) -0.008(3) -0.006(3) 0.005(3)
    C23 0.057(6) 0.040(4) 0.080(5) 0.000(4) -0.003(5) 0.004(4)
    C24 0.050(6) 0.047(5) 0.108(7)  0.000(4) -0.012(5) -0.002(5)
    C25 0.074(7) 0.056(5) 0.091(6) -0.003(6) -0.019(6) -0.005(5)
    C26 0.091(8) 0.078(7) 0.130(9) -0.019(7) -0.023(7) -0.010(6)
    C27 0.061(6) 0.064(6) 0.128(8) -0.023(5) -0.008(6) 0.020(6)
    C28 0.060(6) 0.048(5) 0.110(7) -0.007(5) -0.001(6) 0.022(5)
    C29 0.133(9) 0.098(7) 0.098(7) -0.004(7) -0.006(7) -0.042(6)
    C30 0.066(7) 0.069(6) 0.121(8) 0.001(6) 0.003(6) 0.017(6)
    C31 0.129(10) 0.127(9) 0.098(7) 0.005(8) 0.018(8) 0.024(6)
    C32 0.093(8) 0.108(8) 0.180(10) -0.010(7) 0.042(7) 0.057(7)
    C33 0.054(5) 0.051(5) 0.048(4) -0.009(4) -0.010(4) 0.003(4)
    C34 0.062(6) 0.106(7) 0.051(4) -0.040(5) 0.007(4) 0.001(5)
    C35 0.055(6) 0.115(7) 0.048(4) -0.041(6) 0.000(4) -0.018(4)
    C36 0.067(6) 0.052(5) 0.045(4) -0.003(5) -0.006(4) -0.002(4)
    C37 0.036(4) 0.044(4) 0.066(5) -0.011(4) -0.004(4) 0.004(4)
    C38 0.058(5) 0.039(4) 0.047(4) -0.019(4) -0.007(4) 0.000(3)
    O39 0.044(3) 0.077(4) 0.051(3) -0.022(3) 0.007(3) -0.006(3)
    C40 0.054(5) 0.077(6) 0.043(4) -0.018(5) 0.002(4) 0.003(4)
    C41 0.063(6) 0.076(6) 0.055(5) -0.023(5) 0.000(4) 0.001(4)
    C42 0.071(7) 0.071(6) 0.058(5) -0.020(6)  0.000(5) 0.001(4)
    C43 0.060(6) 0.078(6) 0.067(5) 0.008(5) -0.008(5) -0.006(4)
    C44 0.039(5) 0.084(6) 0.064(5) -0.006(5) -0.002(4) 0.000(4)
    C45 0.066(6) 0.059(5) 0.050(4) -0.008(5) -0.008(4) 0.005(4)
    C46 0.140(9) 0.077(6) 0.074(5) 0.001(7) 0.012(6) -0.003(5)
    C47 0.061(6) 0.084(7) 0.061(5) -0.014(6) 0.005(5) 0.014(5)
    C48 0.100(8) 0.077(6) 0.098(6) -0.013(6) 0.014(6) 0.020(5)
    C49 0.064(7) 0.121(8) 0.100(6) 0.006(6) 0.004(5) 0.014(6)
    C50 0.058(6) 0.042(4) 0.045(4) -0.002(4) 0.002(4) -0.005(3)
    C51 0.053(6) 0.064(5) 0.050(4) 0.008(5) 0.005(4) 0.001(4)
    C52 0.072(6) 0.063(5) 0.048(4) 0.006(5) -0.009(4) -0.006(4)
    C53 0.068(6) 0.057(5) 0.049(4) 0.004(5) -0.013(5) -0.015(4)
    C54 0.065(6) 0.049(4) 0.048(4) 0.015(5) -0.003(4) -0.013(4)
    C55 0.056(6) 0.063(5) 0.051(4) -0.008(5) -0.001(4) 0.006(4)
    O56 0.075(4) 0.084(4) 0.071(3) 0.020(4) -0.016(3) -0.034(3)
    C57 0.081(7) 0.076(6) 0.070(5) 0.026(6) -0.015(5) -0.028(5)
    C58 0.125(10) 0.090(7) 0.075(6) 0.001(8) -0.018(6) -0.020(6)
    C59 0.150(12) 0.119(9) 0.101(8) -0.034(10) 0.024(8) -0.050(7)
    C60 0.117(10) 0.175(12) 0.145(11) -0.022(10) 0.022(9) -0.075(10)
    C61 0.078(8) 0.105(9) 0.133(9) 0.023(7) -0.021(7) -0.078(7)
    C62 0.067(7) 0.099(8) 0.082(6) 0.012(6) -0.020(5) -0.045(6)
    C63 0.141(18) 0.139(16) 0.113(14) -0.047(13) 0.034(13) -0.021(11)
    C63A 0.15(3) 0.18(3) 0.16(2) -0.012(18) 0.014(18) -0.003(18)
    C64 0.114(9) 0.078(7) 0.076(6) -0.002(7) -0.037(6) -0.016(5)
    C65 0.118(10) 0.176(12) 0.139(9) 0.018(10) 0.041(8) 0.019(8)
    C66 0.189(13) 0.088(7) 0.154(9) -0.020(9) -0.040(9) -0.047(7)
    C1L 0.148(10) 0.076(6) 0.059(5) 0.011(7) -0.006(6) 0.004(5)
    Cl1 0.182(11) 0.114(6) 0.124(8) -0.015(7) 0.046(7) -0.032(7)
    Cl1A 0.221(15) 0.121(6) 0.126(9) 0.005(9) 0.050(8) -0.009(8)
    Cl2 0.229(4) 0.172(3) 0.135(2) -0.016(3) -0.078(3) 0.038(2)
    Cl3 0.278(5) 0.113(2) 0.145(2) 0.014(3) 0.074(3) 0.048(2)
    O2L 0.093(6) 0.203(9) 0.208(8) 0.003(7) 0.045(6) 0.001(7)
    C3L 0.086(9) 0.165(11) 0.261(13) 0.054(8) -0.082(9) -0.100(10)
    C4L 0.130(11) 0.202(13) 0.144(10) -0.021(12) 0.033(9) 0.007(9)
_geom_special_details
;
All e.s.d.'s (except the e.s.d. in the dihedral angle between two l.s. planes)
are estimated using the full covariance matrix. The cell e.s.d.'s are taken
into account individually in the estimation of e.s.d.'s in distances, angles
and torsion angles; correlations between e.s.d.'s in cell parameters are only
used when they are defined by crystal symmetry. An approximate (isotropic)
treatment of cell e.s.d.'s is used for estimating e.s.d.'s involving l.s.
planes.
;
loop_
    _geom_bond_atom_site_label_1
    _geom_bond_atom_site_label_2
    _geom_bond_site_symmetry_2
    _geom_bond_distance
    _geom_bond_publ_flag
    C1 N2 . 1.317(8) ?
    C1 N15 . 1.381(7) ?
    C1 C16 . 1.456(9) ?
    N2 N3 . 1.413(7) ?
    N3 C4 . 1.286(7) ?
    C4 N5 . 1.370(8) ?
    C4 N15 . 1.387(8) ?
    N5 C9 . 1.369(7) ?
    N5 C6 . 1.413(8) ?
    C6 N7 . 1.293(7) ?
    C6 C33 . 1.472(9) ?
    N7 N8 . 1.398(7) ?
    N8 C9 . 1.287(8) ?
    C9 N10 . 1.388(8) ?
    N10 C14 . 1.374(7) ?
    N10 C11 . 1.398(8) ?
    N12 C11 . 1.291(8) ?
    N12 N13 . 1.415(7) ?
    N13 C14 . 1.292(8) ?
    C11 C50 . 1.471(8) ?
    C14 N15 . 1.372(8) ?
    C16 C17 . 1.373(9) ?
    C16 C21 . 1.373(9) ?
    C17 C18 . 1.368(9) ?
    C17 H17 . 0.9500 ?
    C18 C19 . 1.369(9) ?
    C18 H18 . 0.9500 ?
    C19 C20 . 1.358(9) ?
    C19 O22 . 1.369(8) ?
    C20 C21 . 1.398(9) ?
    C20 H20 . 0.9500 ?
    C21 H21 . 0.9500 ?
    O22 C23 . 1.466(7) ?
    C23 C24 . 1.494(9) ?
    C23 C28 . 1.526(9) ?
    C23 H23 . 1.0000 ?
    C24 C25 . 1.514(9) ?
    C24 H24A . 0.9900 ?
    C24 H24B . 0.9900 ?
    C25 C26 . 1.507(10) ?
    C25 C29 . 1.522(10) ?
    C25 H25 . 1.0000 ?
    C26 C27 . 1.514(10) ?
    C26 H26A . 0.9900 ?
    C26 H26B . 0.9900 ?
    C27 C28 . 1.547(10) ?
    C27 H27A . 0.9900 ?
    C27 H27B . 0.9900 ?
    C28 C30 . 1.520(10) ?
    C28 H28 . 1.0000 ?
    C29 H29A . 0.9800 ?
    C29 H29B . 0.9800 ?
    C29 H29C . 0.9800 ?
    C30 C31 . 1.517(10) ?
    C30 C32 . 1.588(11) ?
    C30 H30 . 1.0000 ?
    C31 H31A . 0.9800 ?
    C31 H31B . 0.9800 ?
    C31 H31C . 0.9800 ?
    C32 H32A . 0.9800 ?
    C32 H32B . 0.9800 ?
    C32 H32C . 0.9800 ?
    C33 C34 . 1.374(8) ?
    C33 C38 . 1.382(8) ?
    C34 C35 . 1.396(9) ?
    C34 H34 . 0.9500 ?
    C35 C36 . 1.383(9) ?
    C35 H35 . 0.9500 ?
    C36 O39 . 1.350(8) ?
    C36 C37 . 1.387(8) ?
    C37 C38 . 1.378(8) ?
    C37 H37 . 0.9500 ?
    C38 H38 . 0.9500 ?
    O39 C40 . 1.456(7) ?
    C40 C41 . 1.498(9) ?
    C40 C45 . 1.538(9) ?
    C40 H40 . 1.0000 ?
    C41 C42 . 1.530(10) ?
    C41 H41A . 0.9900 ?
    C41 H41B . 0.9900 ?
    C42 C46 . 1.507(9) ?
    C42 C43 . 1.536(9) ?
    C42 H42 . 1.0000 ?
    C43 C44 . 1.541(8) ?
    C43 H43A . 0.9900 ?
    C43 H43B . 0.9900 ?
    C44 C45 . 1.521(9) ?
    C44 H44A . 0.9900 ?
    C44 H44B . 0.9900 ?
    C45 C47 . 1.527(9) ?
    C45 H45 . 1.0000 ?
    C46 H46A . 0.9800 ?
    C46 H46B . 0.9800 ?
    C46 H46C . 0.9800 ?
    C47 C48 . 1.546(9) ?
    C47 C49 . 1.549(10) ?
    C47 H47 . 1.0000 ?
    C48 H48A . 0.9800 ?
    C48 H48B . 0.9800 ?
    C48 H48C . 0.9800 ?
    C49 H49A . 0.9800 ?
    C49 H49B . 0.9800 ?
    C49 H49C . 0.9800 ?
    C50 C51 . 1.364(9) ?
    C50 C55 . 1.378(9) ?
    C51 C52 . 1.388(8) ?
    C51 H51 . 0.9500 ?
    C52 C53 . 1.370(9) ?
    C52 H52 . 0.9500 ?
    C53 O56 . 1.382(7) ?
    C53 C54 . 1.390(9) ?
    C54 C55 . 1.386(8) ?
    C54 H54 . 0.9500 ?
    C55 H55 . 0.9500 ?
    O56 C57 . 1.461(8) ?
    C57 C58 . 1.508(10) ?
    C57 C62 . 1.523(10) ?
    C57 H57 . 1.0000 ?
    C58 C59 . 1.521(13) ?
    C58 H58A . 0.9900 ?
    C58 H58B . 0.9900 ?
    C59 C60 . 1.523(12) ?
    C59 C63 . 1.533(15) ?
    C59 C63A . 1.569(19) ?
    C59 H59 . 1.0000 ?
    C59 H59A . 1.0000 ?
    C60 C61 . 1.511(12) ?
    C60 H60A . 0.9900 ?
    C60 H60B . 0.9900 ?
    C61 C62 . 1.537(11) ?
    C61 H61A . 0.9900 ?
    C61 H61B . 0.9900 ?
    C62 C64 . 1.540(11) ?
    C62 H62 . 1.0000 ?
    C63 H63A . 0.9800 ?
    C63 H63B . 0.9800 ?
    C63 H63C . 0.9800 ?
    C63A H63D . 0.9800 ?
    C63A H63E . 0.9800 ?
    C63A H63F . 0.9800 ?
    C64 C65 . 1.502(11) ?
    C64 C66 . 1.524(10) ?
    C64 H64 . 1.0000 ?
    C65 H65A . 0.9800 ?
    C65 H65B . 0.9800 ?
    C65 H65C . 0.9800 ?
    C66 H66A . 0.9800 ?
    C66 H66B . 0.9800 ?
    C66 H66C . 0.9800 ?
    C1L Cl3 . 1.698(8) ?
    C1L Cl1 . 1.699(18) ?
    C1L Cl2 . 1.710(9) ?
    C1L Cl1A . 1.76(2) ?
    C1L H1L . 1.0000 ?
    C1L H1LA . 1.0000 ?
    O2L C3L . 1.418(11) ?
    O2L H2L . 0.8400 ?
    C3L C4L . 1.474(13) ?
    C3L H3LA . 0.9900 ?
    C3L H3LB . 0.9900 ?
    C4L H4LB . 0.9800 ?
    C4L H4LC . 0.9800 ?
    C4L H4LD . 0.9800 ?
loop_
    _geom_angle_atom_site_label_1
    _geom_angle_atom_site_label_2
    _geom_angle_atom_site_label_3
    _geom_angle_site_symmetry_1
    _geom_angle_site_symmetry_3
    _geom_angle
    _geom_angle_publ_flag
    N2 C1 N15 . . 107.9(6) ?
    N2 C1 C16 . . 126.0(7) ?
    N15 C1 C16 . . 125.4(6) ?
    C1 N2 N3 . . 109.0(5) ?
    C4 N3 N2 . . 106.5(6) ?
    N3 C4 N5 . . 133.0(7) ?
    N3 C4 N15 . . 110.8(6) ?
    N5 C4 N15 . . 116.2(6) ?
    C9 N5 C4 . . 123.1(6) ?
    C9 N5 C6 . . 101.8(5) ?
    C4 N5 C6 . . 134.8(6) ?
    N7 C6 N5 . . 109.5(6) ?
    N7 C6 C33 . . 121.4(7) ?
    N5 C6 C33 . . 129.2(7) ?
    C6 N7 N8 . . 109.5(6) ?
    C9 N8 N7 . . 104.9(6) ?
    N8 C9 N5 . . 114.3(7) ?
    N8 C9 N10 . . 127.9(7) ?
    N5 C9 N10 . . 117.7(6) ?
    C14 N10 C9 . . 122.1(6) ?
    C14 N10 C11 . . 104.3(6) ?
    C9 N10 C11 . . 133.3(6) ?
    C11 N12 N13 . . 110.3(6) ?
    C14 N13 N12 . . 104.6(6) ?
    N12 C11 N10 . . 108.2(6) ?
    N12 C11 C50 . . 126.2(7) ?
    N10 C11 C50 . . 125.3(7) ?
    N13 C14 N15 . . 130.6(7) ?
    N13 C14 N10 . . 112.6(6) ?
    N15 C14 N10 . . 116.8(7) ?
    C14 N15 C1 . . 130.5(6) ?
    C14 N15 C4 . . 123.8(6) ?
    C1 N15 C4 . . 105.7(6) ?
    C17 C16 C21 . . 118.9(8) ?
    C17 C16 C1 . . 119.5(8) ?
    C21 C16 C1 . . 121.6(7) ?
    C18 C17 C16 . . 121.4(8) ?
    C18 C17 H17 . . 119.3 ?
    C16 C17 H17 . . 119.3 ?
    C17 C18 C19 . . 120.1(8) ?
    C17 C18 H18 . . 120.0 ?
    C19 C18 H18 . . 120.0 ?
    C20 C19 O22 . . 115.7(8) ?
    C20 C19 C18 . . 119.3(8) ?
    O22 C19 C18 . . 124.9(7) ?
    C19 C20 C21 . . 121.0(8) ?
    C19 C20 H20 . . 119.5 ?
    C21 C20 H20 . . 119.5 ?
    C16 C21 C20 . . 119.3(7) ?
    C16 C21 H21 . . 120.4 ?
    C20 C21 H21 . . 120.4 ?
    C19 O22 C23 . . 117.7(6) ?
    O22 C23 C24 . . 110.2(6) ?
    O22 C23 C28 . . 105.1(6) ?
    C24 C23 C28 . . 112.7(6) ?
    O22 C23 H23 . . 109.6 ?
    C24 C23 H23 . . 109.6 ?
    C28 C23 H23 . . 109.6 ?
    C23 C24 C25 . . 114.2(7) ?
    C23 C24 H24A . . 108.7 ?
    C25 C24 H24A . . 108.7 ?
    C23 C24 H24B . . 108.7 ?
    C25 C24 H24B . . 108.7 ?
    H24A C24 H24B . . 107.6 ?
    C26 C25 C24 . . 108.2(7) ?
    C26 C25 C29 . . 110.2(7) ?
    C24 C25 C29 . . 111.7(7) ?
    C26 C25 H25 . . 108.9 ?
    C24 C25 H25 . . 108.9 ?
    C29 C25 H25 . . 108.9 ?
    C25 C26 C27 . . 111.2(7) ?
    C25 C26 H26A . . 109.4 ?
    C27 C26 H26A . . 109.4 ?
    C25 C26 H26B . . 109.4 ?
    C27 C26 H26B . . 109.4 ?
    H26A C26 H26B . . 108.0 ?
    C26 C27 C28 . . 113.9(8) ?
    C26 C27 H27A . . 108.8 ?
    C28 C27 H27A . . 108.8 ?
    C26 C27 H27B . . 108.8 ?
    C28 C27 H27B . . 108.8 ?
    H27A C27 H27B . . 107.7 ?
    C30 C28 C23 . . 112.3(7) ?
    C30 C28 C27 . . 115.3(8) ?
    C23 C28 C27 . . 108.0(6) ?
    C30 C28 H28 . . 106.9 ?
    C23 C28 H28 . . 106.9 ?
    C27 C28 H28 . . 106.9 ?
    C25 C29 H29A . . 109.5 ?
    C25 C29 H29B . . 109.5 ?
    H29A C29 H29B . . 109.5 ?
    C25 C29 H29C . . 109.5 ?
    H29A C29 H29C . . 109.5 ?
    H29B C29 H29C . . 109.5 ?
    C31 C30 C28 . . 113.7(8) ?
    C31 C30 C32 . . 108.7(8) ?
    C28 C30 C32 . . 109.4(7) ?
    C31 C30 H30 . . 108.3 ?
    C28 C30 H30 . . 108.3 ?
    C32 C30 H30 . . 108.3 ?
    C30 C31 H31A . . 109.5 ?
    C30 C31 H31B . . 109.5 ?
    H31A C31 H31B . . 109.5 ?
    C30 C31 H31C . . 109.5 ?
    H31A C31 H31C . . 109.5 ?
    H31B C31 H31C . . 109.5 ?
    C30 C32 H32A . . 109.5 ?
    C30 C32 H32B . . 109.5 ?
    H32A C32 H32B . . 109.5 ?
    C30 C32 H32C . . 109.5 ?
    H32A C32 H32C . . 109.5 ?
    H32B C32 H32C . . 109.5 ?
    C34 C33 C38 . . 118.3(7) ?
    C34 C33 C6 . . 122.5(7) ?
    C38 C33 C6 . . 119.1(6) ?
    C33 C34 C35 . . 121.3(7) ?
    C33 C34 H34 . . 119.3 ?
    C35 C34 H34 . . 119.3 ?
    C36 C35 C34 . . 120.3(7) ?
    C36 C35 H35 . . 119.8 ?
    C34 C35 H35 . . 119.8 ?
    O39 C36 C35 . . 125.5(6) ?
    O39 C36 C37 . . 116.8(7) ?
    C35 C36 C37 . . 117.6(7) ?
    C38 C37 C36 . . 121.9(7) ?
    C38 C37 H37 . . 119.0 ?
    C36 C37 H37 . . 119.0 ?
    C37 C38 C33 . . 120.4(6) ?
    C37 C38 H38 . . 119.8 ?
    C33 C38 H38 . . 119.8 ?
    C36 O39 C40 . . 118.1(5) ?
    O39 C40 C41 . . 110.0(6) ?
    O39 C40 C45 . . 106.7(6) ?
    C41 C40 C45 . . 113.4(6) ?
    O39 C40 H40 . . 108.9 ?
    C41 C40 H40 . . 108.9 ?
    C45 C40 H40 . . 108.9 ?
    C40 C41 C42 . . 114.5(7) ?
    C40 C41 H41A . . 108.6 ?
    C42 C41 H41A . . 108.6 ?
    C40 C41 H41B . . 108.6 ?
    C42 C41 H41B . . 108.6 ?
    H41A C41 H41B . . 107.6 ?
    C46 C42 C41 . . 113.2(8) ?
    C46 C42 C43 . . 112.4(7) ?
    C41 C42 C43 . . 108.3(6) ?
    C46 C42 H42 . . 107.6 ?
    C41 C42 H42 . . 107.6 ?
    C43 C42 H42 . . 107.6 ?
    C42 C43 C44 . . 111.4(6) ?
    C42 C43 H43A . . 109.3 ?
    C44 C43 H43A . . 109.3 ?
    C42 C43 H43B . . 109.3 ?
    C44 C43 H43B . . 109.3 ?
    H43A C43 H43B . . 108.0 ?
    C45 C44 C43 . . 111.3(7) ?
    C45 C44 H44A . . 109.4 ?
    C43 C44 H44A . . 109.4 ?
    C45 C44 H44B . . 109.4 ?
    C43 C44 H44B . . 109.4 ?
    H44A C44 H44B . . 108.0 ?
    C44 C45 C47 . . 112.7(7) ?
    C44 C45 C40 . . 111.5(6) ?
    C47 C45 C40 . . 112.2(6) ?
    C44 C45 H45 . . 106.6 ?
    C47 C45 H45 . . 106.6 ?
    C40 C45 H45 . . 106.6 ?
    C42 C46 H46A . . 109.5 ?
    C42 C46 H46B . . 109.5 ?
    H46A C46 H46B . . 109.5 ?
    C42 C46 H46C . . 109.5 ?
    H46A C46 H46C . . 109.5 ?
    H46B C46 H46C . . 109.5 ?
    C45 C47 C48 . . 112.0(6) ?
    C45 C47 C49 . . 113.7(7) ?
    C48 C47 C49 . . 108.2(7) ?
    C45 C47 H47 . . 107.5 ?
    C48 C47 H47 . . 107.5 ?
    C49 C47 H47 . . 107.5 ?
    C47 C48 H48A . . 109.5 ?
    C47 C48 H48B . . 109.5 ?
    H48A C48 H48B . . 109.5 ?
    C47 C48 H48C . . 109.5 ?
    H48A C48 H48C . . 109.5 ?
    H48B C48 H48C . . 109.5 ?
    C47 C49 H49A . . 109.5 ?
    C47 C49 H49B . . 109.5 ?
    H49A C49 H49B . . 109.5 ?
    C47 C49 H49C . . 109.5 ?
    H49A C49 H49C . . 109.5 ?
    H49B C49 H49C . . 109.5 ?
    C51 C50 C55 . . 120.5(7) ?
    C51 C50 C11 . . 120.7(7) ?
    C55 C50 C11 . . 118.6(7) ?
    C50 C51 C52 . . 120.8(7) ?
    C50 C51 H51 . . 119.6 ?
    C52 C51 H51 . . 119.6 ?
    C53 C52 C51 . . 118.6(7) ?
    C53 C52 H52 . . 120.7 ?
    C51 C52 H52 . . 120.7 ?
    C52 C53 O56 . . 124.1(7) ?
    C52 C53 C54 . . 121.4(6) ?
    O56 C53 C54 . . 114.5(7) ?
    C55 C54 C53 . . 118.9(7) ?
    C55 C54 H54 . . 120.5 ?
    C53 C54 H54 . . 120.5 ?
    C50 C55 C54 . . 119.8(7) ?
    C50 C55 H55 . . 120.1 ?
    C54 C55 H55 . . 120.1 ?
    C53 O56 C57 . . 118.0(6) ?
    O56 C57 C58 . . 110.2(8) ?
    O56 C57 C62 . . 105.2(6) ?
    C58 C57 C62 . . 112.6(7) ?
    O56 C57 H57 . . 109.6 ?
    C58 C57 H57 . . 109.6 ?
    C62 C57 H57 . . 109.6 ?
    C57 C58 C59 . . 113.9(9) ?
    C57 C58 H58A . . 108.8 ?
    C59 C58 H58A . . 108.8 ?
    C57 C58 H58B . . 108.8 ?
    C59 C58 H58B . . 108.8 ?
    H58A C58 H58B . . 107.7 ?
    C58 C59 C60 . . 108.5(10) ?
    C58 C59 C63 . . 118.3(16) ?
    C60 C59 C63 . . 109.3(14) ?
    C58 C59 C63A . . 93.5(19) ?
    C60 C59 C63A . . 112(2) ?
    C58 C59 H59 . . 106.7 ?
    C60 C59 H59 . . 106.7 ?
    C63 C59 H59 . . 106.7 ?
    C63A C59 H59 . . 127.5 ?
    C58 C59 H59A . . 113.7 ?
    C60 C59 H59A . . 113.7 ?
    C63 C59 H59A . . 92.6 ?
    C63A C59 H59A . . 113.7 ?
    C61 C60 C59 . . 113.8(9) ?
    C61 C60 H60A . . 108.8 ?
    C59 C60 H60A . . 108.8 ?
    C61 C60 H60B . . 108.8 ?
    C59 C60 H60B . . 108.8 ?
    H60A C60 H60B . . 107.7 ?
    C60 C61 C62 . . 112.4(9) ?
    C60 C61 H61A . . 109.1 ?
    C62 C61 H61A . . 109.1 ?
    C60 C61 H61B . . 109.1 ?
    C62 C61 H61B . . 109.1 ?
    H61A C61 H61B . . 107.9 ?
    C57 C62 C61 . . 109.6(8) ?
    C57 C62 C64 . . 113.6(7) ?
    C61 C62 C64 . . 112.9(9) ?
    C57 C62 H62 . . 106.8 ?
    C61 C62 H62 . . 106.8 ?
    C64 C62 H62 . . 106.8 ?
    C59 C63 H63A . . 109.5 ?
    C59 C63 H63B . . 109.5 ?
    C59 C63 H63C . . 109.5 ?
    C59 C63A H63D . . 109.5 ?
    C59 C63A H63E . . 109.5 ?
    H63D C63A H63E . . 109.5 ?
    C59 C63A H63F . . 109.5 ?
    H63D C63A H63F . . 109.5 ?
    H63E C63A H63F . . 109.5 ?
    C65 C64 C66 . . 113.2(10) ?
    C65 C64 C62 . . 110.7(8) ?
    C66 C64 C62 . . 110.9(8) ?
    C65 C64 H64 . . 107.3 ?
    C66 C64 H64 . . 107.3 ?
    C62 C64 H64 . . 107.3 ?
    C64 C65 H65A . . 109.5 ?
    C64 C65 H65B . . 109.5 ?
    H65A C65 H65B . . 109.5 ?
    C64 C65 H65C . . 109.5 ?
    H65A C65 H65C . . 109.5 ?
    H65B C65 H65C . . 109.5 ?
    C64 C66 H66A . . 109.5 ?
    C64 C66 H66B . . 109.5 ?
    H66A C66 H66B . . 109.5 ?
    C64 C66 H66C . . 109.5 ?
    H66A C66 H66C . . 109.5 ?
    H66B C66 H66C . . 109.5 ?
    Cl3 C1L Cl1 . . 113.1(8) ?
    Cl3 C1L Cl2 . . 111.2(6) ?
    Cl1 C1L Cl2 . . 98.6(6) ?
    Cl3 C1L Cl1A . . 106.5(7) ?
    Cl2 C1L Cl1A . . 124.0(6) ?
    Cl3 C1L H1L . . 111.1 ?
    Cl1 C1L H1L . . 111.1 ?
    Cl2 C1L H1L . . 111.1 ?
    Cl1A C1L H1L . . 91.2 ?
    Cl3 C1L H1LA . . 104.4 ?
    Cl1 C1L H1LA . . 124.4 ?
    Cl2 C1L H1LA . . 104.4 ?
    Cl1A C1L H1LA . . 104.4 ?
    C3L O2L H2L . . 109.5 ?
    O2L C3L C4L . . 104.2(10) ?
    O2L C3L H3LA . . 110.9 ?
    C4L C3L H3LA . . 110.9 ?
    O2L C3L H3LB . . 110.9 ?
    C4L C3L H3LB . . 110.9 ?
    H3LA C3L H3LB . . 108.9 ?
    C3L C4L H4LB . . 109.5 ?
    C3L C4L H4LC . . 109.5 ?
    H4LB C4L H4LC . . 109.5 ?
    C3L C4L H4LD . . 109.5 ?
    H4LB C4L H4LD . . 109.5 ?
    H4LC C4L H4LD . . 109.5 ?
loop_
    _geom_torsion_atom_site_label_1
    _geom_torsion_atom_site_label_2
    _geom_torsion_atom_site_label_3
    _geom_torsion_atom_site_label_4
    _geom_torsion_site_symmetry_1
    _geom_torsion_site_symmetry_2
    _geom_torsion_site_symmetry_3
    _geom_torsion_site_symmetry_4
    _geom_torsion
    _geom_torsion_publ_flag
    N15 C1 N2 N3 . . . . -1.0(7) ?
    C16 C1 N2 N3 . . . . 170.1(7) ?
    C1 N2 N3 C4 . . . . -0.8(8) ?
    N2 N3 C4 N5 . . . . -177.7(7) ?
    N2 N3 C4 N15 . . . . 2.2(7) ?
    N3 C4 N5 C9 . . . . 176.0(7) ?
    N15 C4 N5 C9 . . . . -3.9(9) ?
    N3 C4 N5 C6 . . . . 2.1(13) ?
    N15 C4 N5 C6 . . . . -177.8(6) ?
    C9 N5 C6 N7 . . . . 1.2(7) ?
    C4 N5 C6 N7 . . . . 176.0(6) ?
    C9 N5 C6 C33 . . . . -179.6(6) ?
    C4 N5 C6 C33 . . . . -4.8(11) ?
    N5 C6 N7 N8 . . . . -0.6(7) ?
    C33 C6 N7 N8 . . . . -179.9(6) ?
    C6 N7 N8 C9 . . . . -0.2(7) ?
    N7 N8 C9 N5 . . . . 1.1(8) ?
    N7 N8 C9 N10 . . . . 179.3(6) ?
    C4 N5 C9 N8 . . . . -177.1(6) ?
    C6 N5 C9 N8 . . . . -1.5(7) ?
    C4 N5 C9 N10 . . . . 4.6(9) ?
    C6 N5 C9 N10 . . . . -179.8(5) ?
    N8 C9 N10 C14 . . . . -178.0(7) ?
    N5 C9 N10 C14 . . . . 0.1(9) ?
    N8 C9 N10 C11 . . . . -6.1(12) ?
    N5 C9 N10 C11 . . . . 172.0(6) ?
    C11 N12 N13 C14 . . . . -0.8(8) ?
    N13 N12 C11 N10 . . . . 0.7(8) ?
    N13 N12 C11 C50 . . . . 176.1(6) ?
    C14 N10 C11 N12 . . . . -0.3(7) ?
    C9 N10 C11 N12 . . . . -173.2(6) ?
    C14 N10 C11 C50 . . . . -175.7(6) ?
    C9 N10 C11 C50 . . . . 11.3(11) ?
    N12 N13 C14 N15 . . . . 179.1(6) ?
    N12 N13 C14 N10 . . . . 0.7(7) ?
    C9 N10 C14 N13 . . . . 173.6(6) ?
    C11 N10 C14 N13 . . . . -0.3(7) ?
    C9 N10 C14 N15 . . . . -5.1(9) ?
    C11 N10 C14 N15 . . . . -179.0(5) ?
    N13 C14 N15 C1 . . . . 9.1(12) ?
    N10 C14 N15 C1 . . . . -172.5(6) ?
    N13 C14 N15 C4 . . . . -172.5(7) ?
    N10 C14 N15 C4 . . . . 5.9(9) ?
    N2 C1 N15 C14 . . . . -179.2(6) ?
    C16 C1 N15 C14 . . . . 9.7(11) ?
    N2 C1 N15 C4 . . . . 2.2(7) ?
    C16 C1 N15 C4 . . . . -168.9(7) ?
    N3 C4 N15 C14 . . . . 178.5(6) ?
    N5 C4 N15 C14 . . . . -1.6(9) ?
    N3 C4 N15 C1 . . . . -2.8(7) ?
    N5 C4 N15 C1 . . . . 177.1(5) ?
    N2 C1 C16 C17 . . . . -80.2(9) ?
    N15 C1 C16 C17 . . . . 89.3(9) ?
    N2 C1 C16 C21 . . . . 99.0(9) ?
    N15 C1 C16 C21 . . . . -91.5(9) ?
    C21 C16 C17 C18 . . . . 0.7(12) ?
    C1 C16 C17 C18 . . . . 180.0(7) ?
    C16 C17 C18 C19 . . . . 0.1(12) ?
    C17 C18 C19 C20 . . . . -1.0(12) ?
    C17 C18 C19 O22 . . . . 177.0(7) ?
    O22 C19 C20 C21 . . . . -177.0(6) ?
    C18 C19 C20 C21 . . . . 1.1(12) ?
    C17 C16 C21 C20 . . . . -0.6(11) ?
    C1 C16 C21 C20 . . . . -179.8(7) ?
    C19 C20 C21 C16 . . . . -0.3(12) ?
    C20 C19 O22 C23 . . . . -153.4(6) ?
    C18 C19 O22 C23 . . . . 28.6(10) ?
    C19 O22 C23 C24 . . . . 66.4(8) ?
    C19 O22 C23 C28 . . . . -172.0(6) ?
    O22 C23 C24 C25 . . . . 60.7(8) ?
    C28 C23 C24 C25 . . . . -56.3(8) ?
    C23 C24 C25 C26 . . . . 56.9(9) ?
    C23 C24 C25 C29 . . . . 178.3(7) ?
    C24 C25 C26 C27 . . . . -56.0(9) ?
    C29 C25 C26 C27 . . . . -178.4(7) ?
    C25 C26 C27 C28 . . . . 57.3(9) ?
    O22 C23 C28 C30 . . . . 59.3(8) ?
    C24 C23 C28 C30 . . . . 179.3(7) ?
    O22 C23 C28 C27 . . . . -68.9(8) ?
    C24 C23 C28 C27 . . . . 51.1(8) ?
    C26 C27 C28 C30 . . . . -179.2(7) ?
    C26 C27 C28 C23 . . . . -52.7(9) ?
    C23 C28 C30 C31 . . . . 52.9(9) ?
    C27 C28 C30 C31 . . . . 177.3(7) ?
    C23 C28 C30 C32 . . . . 174.7(6) ?
    C27 C28 C30 C32 . . . . -61.0(9) ?
    N7 C6 C33 C34 . . . . 159.3(7) ?
    N5 C6 C33 C34 . . . . -19.8(11) ?
    N7 C6 C33 C38 . . . . -17.2(10) ?
    N5 C6 C33 C38 . . . . 163.7(6) ?
    C38 C33 C34 C35 . . . . -2.4(11) ?
    C6 C33 C34 C35 . . . . -179.0(7) ?
    C33 C34 C35 C36 . . . . 3.6(12) ?
    C34 C35 C36 O39 . . . . 173.5(7) ?
    C34 C35 C36 C37 . . . . -2.0(12) ?
    O39 C36 C37 C38 . . . . -176.4(6) ?
    C35 C36 C37 C38 . . . . -0.5(10) ?
    C36 C37 C38 C33 . . . . 1.6(10) ?
    C34 C33 C38 C37 . . . . -0.1(10) ?
    C6 C33 C38 C37 . . . . 176.6(6) ?
    C35 C36 O39 C40 . . . . -7.4(11) ?
    C37 C36 O39 C40 . . . . 168.2(6) ?
    C36 O39 C40 C41 . . . . 87.0(8) ?
    C36 O39 C40 C45 . . . . -149.7(6) ?
    O39 C40 C41 C42 . . . . 68.3(8) ?
    C45 C40 C41 C42 . . . . -51.0(8) ?
    C40 C41 C42 C46 . . . . 179.6(6) ?
    C40 C41 C42 C43 . . . . 54.4(8) ?
    C46 C42 C43 C44 . . . . 176.8(7) ?
    C41 C42 C43 C44 . . . . -57.5(8) ?
    C42 C43 C44 C45 . . . . 58.5(8) ?
    C43 C44 C45 C47 . . . . -179.7(5) ?
    C43 C44 C45 C40 . . . . -52.5(8) ?
    O39 C40 C45 C44 . . . . -72.3(7) ?
    C41 C40 C45 C44 . . . . 48.9(8) ?
    O39 C40 C45 C47 . . . . 55.3(8) ?
    C41 C40 C45 C47 . . . . 176.5(6) ?
    C44 C45 C47 C48 . . . . -59.1(8) ?
    C40 C45 C47 C48 . . . . 174.1(6) ?
    C44 C45 C47 C49 . . . . 177.9(6) ?
    C40 C45 C47 C49 . . . . 51.0(9) ?
    N12 C11 C50 C51 . . . . -124.7(8) ?
    N10 C11 C50 C51 . . . . 49.9(10) ?
    N12 C11 C50 C55 . . . . 50.6(10) ?
    N10 C11 C50 C55 . . . . -134.7(7) ?
    C55 C50 C51 C52 . . . . -1.0(10) ?
    C11 C50 C51 C52 . . . . 174.3(6) ?
    C50 C51 C52 C53 . . . . 0.6(11) ?
    C51 C52 C53 O56 . . . . 179.3(6) ?
    C51 C52 C53 C54 . . . . 0.7(11) ?
    C52 C53 C54 C55 . . . . -1.6(11) ?
    O56 C53 C54 C55 . . . . 179.7(6) ?
    C51 C50 C55 C54 . . . . 0.0(10) ?
    C11 C50 C55 C54 . . . . -175.3(6) ?
    C53 C54 C55 C50 . . . . 1.2(10) ?
    C52 C53 O56 C57 . . . . 20.5(11) ?
    C54 C53 O56 C57 . . . . -160.8(7) ?
    C53 O56 C57 C58 . . . . 76.7(8) ?
    C53 O56 C57 C62 . . . . -161.7(7) ?
    O56 C57 C58 C59 . . . . 61.5(9) ?
    C62 C57 C58 C59 . . . . -55.7(10) ?
    C57 C58 C59 C60 . . . . 53.6(11) ?
    C57 C58 C59 C63 . . . . 178.8(14) ?
    C57 C58 C59 C63A . . . . 168(2) ?
    C58 C59 C60 C61 . . . . -53.4(13) ?
    C63 C59 C60 C61 . . . . 176.3(15) ?
    C63A C59 C60 C61 . . . . -155(2) ?
    C59 C60 C61 C62 . . . . 55.0(13) ?
    O56 C57 C62 C61 . . . . -67.1(9) ?
    C58 C57 C62 C61 . . . . 52.9(10) ?
    O56 C57 C62 C64 . . . . 60.2(9) ?
    C58 C57 C62 C64 . . . . -179.7(8) ?
    C60 C61 C62 C57 . . . . -52.6(10) ?
    C60 C61 C62 C64 . . . . 179.7(8) ?
    C57 C62 C64 C65 . . . . 53.1(10) ?
    C61 C62 C64 C65 . . . . 178.7(7) ?
    C57 C62 C64 C66 . . . . 179.5(8) ?
    C61 C62 C64 C66 . . . . -54.9(10) ?
loop_
    _geom_hbond_atom_site_label_D
    _geom_hbond_atom_site_label_H
    _geom_hbond_atom_site_label_A
    _geom_hbond_site_symmetry_A
    _geom_hbond_distance_DH
    _geom_hbond_distance_HA
    _geom_hbond_distance_DA
    _geom_hbond_angle_DHA
    O2L H2L N12 1_455 0.84 2.11 2.896(10) 155.7
_iucr_refine_instructions_details
;
TITL hha1 in P 21 21 21
CELL  0.71073      6.6562  14.1000  60.7564  90.000  90.000  90.000
ZERR        4      0.0005   0.0014   0.0049   0.000   0.000   0.000
REM Gitterkonstanten aus 8050 Reflexen mit 2.2-25.09 Grad V=5702.2(9)
LATT  -1
SYMM     0.50000 - X ,            - Y ,    0.50000 + Z
SYMM     0.50000 + X ,    0.50000 - Y ,            - Z
SYMM             - X ,    0.50000 + Y ,    0.50000 - Z
SFAC  C   H   CL  N   O
UNIT  228   304  12  36  16
OMIT -2 52
SIZE 0.020  0.060  0.640
L.S. 4
FMAP 2
PLAN -20 .5 -.5
DFIX 1.54 C59 C63 C59 C63A
ISOR 0.02 C63 C63A Cl1 C3L
EQIV $1 x-1,y,z
ACTA
BOND $H
CONF
HTAB O2L N12_$1
TEMP -80
WGHT    0.033700
FVAR       0.39527
MOLE 1
C1    1    0.847183    0.834880    0.893329    11.00000    0.04616    0.04408 =
         0.04993   -0.00002    0.00380   -0.00264
     0.00109 0.00049 0.00011 0.00502 0.00444 0.00410 0.00366 0.00388 0.00428
N2    4    0.704742    0.837648    0.908352    11.00000    0.06179    0.05001 =
         0.05875   -0.01290    0.00509   -0.01188
     0.00095 0.00040 0.00009 0.00447 0.00393 0.00370 0.00301 0.00347 0.00373
N3    4    0.573319    0.760195    0.905073    11.00000    0.05671    0.05044 =
         0.06108   -0.00817    0.01122   -0.01533
     0.00091 0.00039 0.00009 0.00431 0.00378 0.00371 0.00305 0.00346 0.00375
C4    1    0.639526    0.714889    0.888203    11.00000    0.05015    0.04985 =
         0.04478    0.01005   -0.00131   -0.00370
     0.00114 0.00049 0.00011 0.00551 0.00466 0.00400 0.00377 0.00394 0.00441
N5    4    0.571772    0.636826    0.877012    11.00000    0.04655    0.03624 =
         0.04670   -0.00317   -0.00597   -0.01570
     0.00087 0.00034 0.00008 0.00388 0.00328 0.00328 0.00270 0.00313 0.00328
C6    1    0.402881    0.576636    0.878851    11.00000    0.04246    0.04829 =
         0.05370    0.01393   -0.00930   -0.00493
     0.00111 0.00049 0.00011 0.00494 0.00446 0.00423 0.00370 0.00421 0.00442
N7    4    0.404615    0.515623    0.862961    11.00000    0.05249    0.05019 =
         0.05041   -0.00015   -0.00084   -0.00597
     0.00092 0.00037 0.00009 0.00430 0.00377 0.00333 0.00298 0.00336 0.00359
N8    4    0.571698    0.531819    0.849546    11.00000    0.06480    0.05548 =
         0.04958    0.00239    0.00023   -0.01531
     0.00099 0.00040 0.00009 0.00456 0.00394 0.00330 0.00302 0.00355 0.00404
C9    1    0.661588    0.603226    0.858311    11.00000    0.05948    0.04147 =
         0.04067    0.00153   -0.00089   -0.00699
     0.00118 0.00048 0.00010 0.00567 0.00432 0.00395 0.00344 0.00395 0.00444
N10   4    0.837486    0.646984    0.851408    11.00000    0.04822    0.03803 =
         0.04789   -0.00505    0.00978   -0.00163
     0.00087 0.00037 0.00008 0.00414 0.00351 0.00322 0.00282 0.00330 0.00331
N12   4    1.126652    0.684239    0.836953    11.00000    0.05570    0.05708 =
         0.05702   -0.00425    0.00362   -0.00695
     0.00095 0.00042 0.00009 0.00467 0.00402 0.00382 0.00307 0.00337 0.00387
N13   4    1.094252    0.746173    0.854927    11.00000    0.05938    0.05020 =
         0.05517   -0.00607    0.00552   -0.00897
     0.00099 0.00038 0.00009 0.00456 0.00375 0.00353 0.00298 0.00343 0.00374
C11   1    0.977869    0.626089    0.834993    11.00000    0.06059    0.04030 =
         0.04600    0.00789   -0.00425   -0.00983
     0.00125 0.00048 0.00010 0.00584 0.00421 0.00399 0.00359 0.00420 0.00434
C14   1    0.921366    0.721495    0.862735    11.00000    0.05456    0.03489 =
         0.05253   -0.00218   -0.00026   -0.00922
     0.00121 0.00046 0.00011 0.00543 0.00426 0.00418 0.00345 0.00434 0.00448
N15   4    0.814644    0.756002    0.880320    11.00000    0.04757    0.04276 =
         0.04545   -0.01004   -0.00027   -0.00264
     0.00086 0.00037 0.00008 0.00404 0.00359 0.00325 0.00289 0.00303 0.00339
C16   1    0.993653    0.909223    0.888915    11.00000    0.05435    0.04319 =
         0.05439   -0.00743    0.00733   -0.00875
     0.00124 0.00049 0.00011 0.00563 0.00467 0.00438 0.00371 0.00412 0.00460
C17   1    0.939046    0.986058    0.876392    11.00000    0.07256    0.07279 =
         0.09043    0.02121   -0.01436   -0.00602
     0.00134 0.00056 0.00012 0.00645 0.00587 0.00602 0.00489 0.00530 0.00586
AFIX  43
H17   2    0.806152    0.989721    0.870753    11.00000   -1.20000
     0.00000 0.00000 0.00000 0.00000
AFIX   0
C18   1    1.071859    1.057438    0.871860    11.00000    0.06974    0.06470 =
         0.07647    0.02685   -0.01906   -0.02725
     0.00130 0.00053 0.00012 0.00633 0.00558 0.00523 0.00430 0.00526 0.00556
AFIX  43
H18   2    1.030738    1.109967    0.863167    11.00000   -1.20000
     0.00000 0.00000 0.00000 0.00000
AFIX   0
C19   1    1.264014    1.053277    0.879839    11.00000    0.05610    0.04756 =
         0.06873    0.00321    0.00459    0.00063
     0.00130 0.00055 0.00012 0.00585 0.00498 0.00502 0.00427 0.00463 0.00481
C20   1    1.319896    0.978488    0.892509    11.00000    0.04219    0.06108 =
         0.09656    0.01635   -0.01885   -0.01104
     0.00116 0.00053 0.00012 0.00499 0.00533 0.00583 0.00462 0.00449 0.00492
AFIX  43
H20   2    1.452453    0.976000    0.898276    11.00000   -1.20000
     0.00000 0.00000 0.00000 0.00000
AFIX   0
C21   1    1.185375    0.905069    0.897201    11.00000    0.06123    0.05338 =
         0.08899    0.02249   -0.00482    0.00072
     0.00133 0.00054 0.00012 0.00629 0.00536 0.00585 0.00430 0.00505 0.00511
AFIX  43
H21   2    1.226161    0.852886    0.906025    11.00000   -1.20000
     0.00000 0.00000 0.00000 0.00000
AFIX   0
O22   5    1.411262    1.118434    0.875519    11.00000    0.05196    0.04143 =
         0.08448    0.00491   -0.00578   -0.00767
     0.00073 0.00032 0.00007 0.00338 0.00287 0.00341 0.00257 0.00301 0.00301
C23   1    1.349108    1.216232    0.870965    11.00000    0.05749    0.04038 =
         0.07953    0.00434   -0.00343    0.00005
     0.00116 0.00047 0.00012 0.00562 0.00448 0.00534 0.00409 0.00462 0.00442
AFIX  13
H23   2    1.248812    1.216712    0.858711    11.00000   -1.20000
     0.00000 0.00000 0.00000 0.00000
AFIX   0
C24   1    1.258090    1.259546    0.891071    11.00000    0.04996    0.04721 =
         0.10825   -0.00176   -0.01246   -0.00044
     0.00106 0.00051 0.00013 0.00562 0.00492 0.00662 0.00472 0.00522 0.00444
AFIX  23
H24A  2    1.138267    1.222137    0.895293    11.00000   -1.20000
     0.00000 0.00000 0.00000 0.00000
H24B  2    1.212334    1.324496    0.887441    11.00000   -1.20000
     0.00000 0.00000 0.00000 0.00000
AFIX   0
C25   1    1.398739    1.264692    0.910609    11.00000    0.07367    0.05646 =
         0.09150   -0.00490   -0.01907   -0.00273
     0.00137 0.00054 0.00013 0.00664 0.00529 0.00606 0.00472 0.00550 0.00551
AFIX  13
H25   2    1.439603    1.198884    0.914806    11.00000   -1.20000
     0.00000 0.00000 0.00000 0.00000
AFIX   0
C26   1    1.582984    1.319398    0.903784    11.00000    0.09150    0.07819 =
         0.12978   -0.01019   -0.02329   -0.01943
     0.00153 0.00060 0.00016 0.00808 0.00671 0.00851 0.00595 0.00724 0.00680
AFIX  23
H26A  2    1.680207    1.320530    0.916112    11.00000   -1.20000
     0.00000 0.00000 0.00000 0.00000
H26B  2    1.544905    1.385688    0.900402    11.00000   -1.20000
     0.00000 0.00000 0.00000 0.00000
AFIX   0
C27   1    1.681156    1.275247    0.883773    11.00000    0.06067    0.06434 =
         0.12806    0.01957   -0.00807   -0.02335
     0.00126 0.00060 0.00015 0.00610 0.00586 0.00790 0.00553 0.00627 0.00542
AFIX  23
H27A  2    1.729882    1.211137    0.887729    11.00000   -1.20000
     0.00000 0.00000 0.00000 0.00000
H27B  2    1.799459    1.313856    0.879620    11.00000   -1.20000
     0.00000 0.00000 0.00000 0.00000
AFIX   0
C28   1    1.540234    1.266963    0.863609    11.00000    0.05972    0.04826 =
         0.10974    0.02246   -0.00129   -0.00721
     0.00123 0.00052 0.00015 0.00611 0.00508 0.00677 0.00488 0.00584 0.00487
AFIX  13
H28   2    1.500654    1.332954    0.859420    11.00000   -1.20000
     0.00000 0.00000 0.00000 0.00000
AFIX   0
C29   1    1.299575    1.311991    0.930330    11.00000    0.13267    0.09846 =
         0.09750   -0.04160   -0.00613   -0.00408
     0.00139 0.00061 0.00014 0.00924 0.00711 0.00671 0.00581 0.00671 0.00703
AFIX 137
H29A  2    1.256599    1.376136    0.926280    11.00000   -1.50000
     0.00000 0.00000 0.00000 0.00000
H29B  2    1.395814    1.315535    0.942510    11.00000   -1.50000
     0.00000 0.00000 0.00000 0.00000
H29C  2    1.182458    1.274759    0.934901    11.00000   -1.50000
     0.00000 0.00000 0.00000 0.00000
AFIX   0
C30   1    1.633121    1.221716    0.843301    11.00000    0.06562    0.06940 =
         0.12123    0.01750    0.00271    0.00087
     0.00134 0.00060 0.00016 0.00693 0.00611 0.00791 0.00578 0.00626 0.00583
AFIX  13
H30   2    1.683847    1.157387    0.847441    11.00000   -1.20000
     0.00000 0.00000 0.00000 0.00000
AFIX   0
C31   1    1.487562    1.210608    0.824255    11.00000    0.12942    0.12675 =
         0.09818    0.02429    0.01804    0.00497
     0.00152 0.00063 0.00013 0.00976 0.00853 0.00706 0.00630 0.00751 0.00801
AFIX 137
H31A  2    1.455161    1.273206    0.818211    11.00000   -1.50000
     0.00000 0.00000 0.00000 0.00000
H31B  2    1.364245    1.180022    0.829477    11.00000   -1.50000
     0.00000 0.00000 0.00000 0.00000
H31C  2    1.549269    1.171422    0.812776    11.00000   -1.50000
     0.00000 0.00000 0.00000 0.00000
AFIX   0
C32   1    1.818512    1.283758    0.835357    11.00000    0.09304    0.10756 =
         0.17964    0.05717    0.04177   -0.01034
     0.00140 0.00065 0.00016 0.00814 0.00809 0.00978 0.00692 0.00727 0.00742
AFIX 137
H32A  2    1.923562    1.282718    0.846656    11.00000   -1.50000
     0.00000 0.00000 0.00000 0.00000
H32B  2    1.774571    1.349251    0.832910    11.00000   -1.50000
     0.00000 0.00000 0.00000 0.00000
H32C  2    1.871830    1.257600    0.821602    11.00000   -1.50000
     0.00000 0.00000 0.00000 0.00000
AFIX   0
C33   1    0.243184    0.576255    0.895600    11.00000    0.05437    0.05115 =
         0.04830    0.00259   -0.01029   -0.00948
     0.00118 0.00049 0.00011 0.00542 0.00463 0.00418 0.00363 0.00413 0.00435
C34   1    0.266293    0.618034    0.915868    11.00000    0.06203    0.10632 =
         0.05125    0.00139    0.00717   -0.04017
     0.00123 0.00057 0.00011 0.00598 0.00685 0.00447 0.00459 0.00438 0.00546
AFIX  43
H34   2    0.388794    0.649375    0.919255    11.00000   -1.20000
     0.00000 0.00000 0.00000 0.00000
AFIX   0
C35   1    0.113411    0.615376    0.931593    11.00000    0.05456    0.11531 =
         0.04772   -0.01806    0.00041   -0.04093
     0.00119 0.00055 0.00011 0.00574 0.00694 0.00435 0.00449 0.00443 0.00562
AFIX  43
H35   2    0.129865    0.647834    0.945176    11.00000   -1.20000
     0.00000 0.00000 0.00000 0.00000
AFIX   0
C36   1   -0.061848    0.565732    0.927495    11.00000    0.06659    0.05197 =
         0.04543   -0.00204   -0.00565   -0.00341
     0.00127 0.00049 0.00011 0.00601 0.00461 0.00403 0.00366 0.00447 0.00478
C37   1   -0.081083    0.522115    0.907147    11.00000    0.03623    0.04355 =
         0.06613    0.00358   -0.00429   -0.01136
     0.00109 0.00043 0.00011 0.00439 0.00419 0.00458 0.00367 0.00413 0.00413
AFIX  43
H37   2   -0.199725    0.487177    0.904016    11.00000   -1.20000
     0.00000 0.00000 0.00000 0.00000
AFIX   0
C38   1    0.066804    0.527955    0.891338    11.00000    0.05779    0.03947 =
         0.04728    0.00002   -0.00688   -0.01865
     0.00112 0.00043 0.00010 0.00540 0.00408 0.00389 0.00332 0.00418 0.00435
AFIX  43
H38   2    0.047389    0.498602    0.877425    11.00000   -1.20000
     0.00000 0.00000 0.00000 0.00000
AFIX   0
O39   5   -0.211102    0.550892    0.942150    11.00000    0.04374    0.07657 =
         0.05104   -0.00573    0.00703   -0.02206
     0.00067 0.00032 0.00007 0.00325 0.00359 0.00271 0.00259 0.00254 0.00291
C40   1   -0.178148    0.579614    0.964884    11.00000    0.05379    0.07686 =
         0.04313    0.00308    0.00190   -0.01789
     0.00114 0.00054 0.00010 0.00532 0.00565 0.00399 0.00395 0.00383 0.00499
AFIX  13
H40   2   -0.032435    0.572029    0.968485    11.00000   -1.20000
     0.00000 0.00000 0.00000 0.00000
AFIX   0
C41   1   -0.235545    0.681574    0.967819    11.00000    0.06275    0.07615 =
         0.05542    0.00071    0.00020   -0.02320
     0.00121 0.00056 0.00011 0.00625 0.00623 0.00460 0.00408 0.00435 0.00526
AFIX  23
H41A  2   -0.163521    0.719955    0.956688    11.00000   -1.20000
     0.00000 0.00000 0.00000 0.00000
H41B  2   -0.189899    0.702839    0.982521    11.00000   -1.20000
     0.00000 0.00000 0.00000 0.00000
AFIX   0
C42   1   -0.460840    0.701222    0.965759    11.00000    0.07106    0.07089 =
         0.05755    0.00144   -0.00038   -0.01997
     0.00130 0.00057 0.00012 0.00671 0.00581 0.00471 0.00420 0.00463 0.00552
AFIX  13
H42   2   -0.502748    0.682902    0.950536    11.00000   -1.20000
     0.00000 0.00000 0.00000 0.00000
AFIX   0
C43   1   -0.572517    0.636185    0.981924    11.00000    0.06012    0.07759 =
         0.06657   -0.00578   -0.00779    0.00821
     0.00122 0.00051 0.00011 0.00573 0.00582 0.00483 0.00434 0.00469 0.00543
AFIX  23
H43A  2   -0.718986    0.646751    0.980506    11.00000   -1.20000
     0.00000 0.00000 0.00000 0.00000
H43B  2   -0.532931    0.652459    0.997170    11.00000   -1.20000
     0.00000 0.00000 0.00000 0.00000
AFIX   0
C44   1   -0.525198    0.530902    0.977526    11.00000    0.03926    0.08367 =
         0.06417    0.00021   -0.00170   -0.00584
     0.00105 0.00054 0.00011 0.00535 0.00611 0.00473 0.00449 0.00400 0.00502
AFIX  23
H44A  2   -0.598345    0.491045    0.988284    11.00000   -1.20000
     0.00000 0.00000 0.00000 0.00000
H44B  2   -0.572268    0.513581    0.962600    11.00000   -1.20000
     0.00000 0.00000 0.00000 0.00000
AFIX   0
C45   1   -0.301020    0.511353    0.979334    11.00000    0.06613    0.05928 =
         0.04960    0.00496   -0.00825   -0.00792
     0.00120 0.00051 0.00011 0.00612 0.00530 0.00419 0.00384 0.00406 0.00495
AFIX  13
H45   2   -0.262397    0.524707    0.994935    11.00000   -1.20000
     0.00000 0.00000 0.00000 0.00000
AFIX   0
C46   1   -0.513782    0.804250    0.968939    11.00000    0.14018    0.07678 =
         0.07393   -0.00270    0.01249    0.00090
     0.00150 0.00052 0.00012 0.00931 0.00615 0.00550 0.00470 0.00572 0.00683
AFIX 137
H46A  2   -0.452606    0.842033    0.957175    11.00000   -1.50000
     0.00000 0.00000 0.00000 0.00000
H46B  2   -0.463077    0.825910    0.983223    11.00000   -1.50000
     0.00000 0.00000 0.00000 0.00000
H46C  2   -0.660084    0.811795    0.968484    11.00000   -1.50000
     0.00000 0.00000 0.00000 0.00000
AFIX   0
C47   1   -0.248191    0.407640    0.974946    11.00000    0.06077    0.08421 =
         0.06140    0.01367    0.00538   -0.01401
     0.00122 0.00059 0.00012 0.00616 0.00651 0.00473 0.00456 0.00453 0.00551
AFIX  13
H47   2   -0.295928    0.391808    0.959779    11.00000   -1.20000
     0.00000 0.00000 0.00000 0.00000
AFIX   0
C48   1   -0.355412    0.339841    0.991130    11.00000    0.09968    0.07748 =
         0.09843    0.02014    0.01416   -0.01279
     0.00131 0.00053 0.00012 0.00760 0.00604 0.00590 0.00521 0.00576 0.00624
AFIX 137
H48A  2   -0.327237    0.359603    1.006283    11.00000   -1.50000
     0.00000 0.00000 0.00000 0.00000
H48B  2   -0.306356    0.275041    0.988863    11.00000   -1.50000
     0.00000 0.00000 0.00000 0.00000
H48C  2   -0.500611    0.341901    0.988502    11.00000   -1.50000
     0.00000 0.00000 0.00000 0.00000
AFIX   0
C49   1   -0.019859    0.386651    0.975841    11.00000    0.06387    0.12109 =
         0.09955    0.01450    0.00356    0.00584
     0.00124 0.00060 0.00012 0.00673 0.00764 0.00628 0.00585 0.00542 0.00611
AFIX 137
H49A  2    0.001906    0.317920    0.975575    11.00000   -1.50000
     0.00000 0.00000 0.00000 0.00000
H49B  2    0.036649    0.413092    0.989413    11.00000   -1.50000
     0.00000 0.00000 0.00000 0.00000
H49C  2    0.046296    0.415663    0.963100    11.00000   -1.50000
     0.00000 0.00000 0.00000 0.00000
AFIX   0
C50   1    0.951295    0.555069    0.817502    11.00000    0.05782    0.04193 =
         0.04547   -0.00546    0.00194   -0.00238
     0.00124 0.00047 0.00010 0.00563 0.00441 0.00413 0.00344 0.00420 0.00447
C51   1    0.780945    0.553850    0.805020    11.00000    0.05281    0.06355 =
         0.05011    0.00060    0.00546    0.00849
     0.00115 0.00051 0.00010 0.00556 0.00529 0.00421 0.00395 0.00410 0.00458
AFIX  43
H51   2    0.673396    0.595503    0.808516    11.00000   -1.20000
     0.00000 0.00000 0.00000 0.00000
AFIX   0
C52   1    0.762948    0.492446    0.787269    11.00000    0.07217    0.06341 =
         0.04821   -0.00635   -0.00947    0.00563
     0.00124 0.00050 0.00011 0.00621 0.00513 0.00422 0.00406 0.00430 0.00503
AFIX  43
H52   2    0.644744    0.492054    0.778507    11.00000   -1.20000
     0.00000 0.00000 0.00000 0.00000
AFIX   0
C53   1    0.919229    0.432419    0.782652    11.00000    0.06786    0.05685 =
         0.04944   -0.01467   -0.01256    0.00397
     0.00132 0.00051 0.00010 0.00604 0.00496 0.00433 0.00389 0.00460 0.00517
C54   1    1.092271    0.431365    0.795452    11.00000    0.06455    0.04898 =
         0.04843   -0.01342   -0.00254    0.01460
     0.00119 0.00046 0.00010 0.00579 0.00441 0.00397 0.00356 0.00424 0.00474
AFIX  43
H54   2    1.198106    0.388262    0.792292    11.00000   -1.20000
     0.00000 0.00000 0.00000 0.00000
AFIX   0
C55   1    1.107874    0.494256    0.812908    11.00000    0.05614    0.06270 =
         0.05079    0.00641   -0.00078   -0.00833
     0.00120 0.00048 0.00010 0.00553 0.00508 0.00425 0.00377 0.00411 0.00490
AFIX  43
H55   2    1.226056    0.495429    0.821671    11.00000   -1.20000
     0.00000 0.00000 0.00000 0.00000
AFIX   0
O56   5    0.918654    0.367516    0.765617    11.00000    0.07524    0.08431 =
         0.07132   -0.03449   -0.01603    0.02040
     0.00083 0.00035 0.00008 0.00414 0.00393 0.00322 0.00300 0.00323 0.00368
C57   1    0.778424    0.382843    0.747467    11.00000    0.08116    0.07601 =
         0.06974   -0.02779   -0.01491    0.02628
     0.00134 0.00059 0.00012 0.00698 0.00606 0.00530 0.00511 0.00544 0.00556
AFIX  13
H57   2    0.643974    0.401141    0.753459    11.00000   -1.20000
     0.00000 0.00000 0.00000 0.00000
AFIX   0
C58   1    0.855043    0.460211    0.732524    11.00000    0.12456    0.08965 =
         0.07478   -0.02029   -0.01813    0.00075
     0.00158 0.00065 0.00015 0.00955 0.00736 0.00599 0.00552 0.00630 0.00770
AFIX  23
H58A  2    0.868467    0.519440    0.741150    11.00000   -1.20000
     0.00000 0.00000 0.00000 0.00000
H58B  2    0.754475    0.471686    0.720818    11.00000   -1.20000
     0.00000 0.00000 0.00000 0.00000
AFIX   0
C59   1    1.056118    0.437797    0.721829    11.00000    0.15046    0.11894 =
         0.10133   -0.04966    0.02366   -0.03412
     0.00204 0.00076 0.00017 0.01186 0.00912 0.00770 0.00715 0.00830 0.00972
PART 1
AFIX  13
H59   2    1.155223    0.429565    0.734050    10.60000   -1.20000
     0.00000 0.00000 0.00000 0.00000
AFIX  13
PART 2
H59A  2    1.172860    0.442445    0.732132    10.40000   -1.20000
     0.00000 0.00000 0.00000 0.00000
AFIX   0
PART 0
C60   1    1.039606    0.342264    0.710269    11.00000    0.11726    0.17452 =
         0.14543   -0.07464    0.02231   -0.02181
     0.00182 0.00087 0.00018 0.01029 0.01244 0.01059 0.00996 0.00861 0.01032
AFIX  23
H60A  2    0.947330    0.348754    0.697579    11.00000   -1.20000
     0.00000 0.00000 0.00000 0.00000
H60B  2    1.173415    0.324596    0.704455    11.00000   -1.20000
     0.00000 0.00000 0.00000 0.00000
AFIX   0
C61   1    0.964577    0.263265    0.724929    11.00000    0.07766    0.10522 =
         0.13307   -0.07775   -0.02105    0.02294
     0.00148 0.00070 0.00016 0.00838 0.00852 0.00893 0.00716 0.00662 0.00714
AFIX  23
H61A  2    1.065727    0.250524    0.736503    11.00000   -1.20000
     0.00000 0.00000 0.00000 0.00000
H61B  2    0.948983    0.204812    0.716065    11.00000   -1.20000
     0.00000 0.00000 0.00000 0.00000
AFIX   0
C62   1    0.762732    0.287383    0.735861    11.00000    0.06740    0.09916 =
         0.08193   -0.04465   -0.02035    0.01239
     0.00131 0.00067 0.00014 0.00686 0.00754 0.00588 0.00577 0.00539 0.00609
AFIX  13
H62   2    0.662671    0.295315    0.723723    11.00000   -1.20000
     0.00000 0.00000 0.00000 0.00000
AFIX   0
PART 1
C63   1    1.146302    0.510748    0.705931    10.60000    0.14051    0.13936 =
         0.11265   -0.02114    0.03408   -0.04718
     0.00398 0.00175 0.00040 0.01761 0.01573 0.01359 0.01133 0.01293 0.01328
AFIX 137
H63A  2    1.171699    0.570187    0.713815    10.60000   -1.50000
     0.00000 0.00000 0.00000 0.00000
H63B  2    1.051932    0.522398    0.693849    10.60000   -1.50000
     0.00000 0.00000 0.00000 0.00000
H63C  2    1.272912    0.486284    0.699970    10.60000   -1.50000
     0.00000 0.00000 0.00000 0.00000
AFIX   0
PART 2
C63A  1    1.041225    0.522597    0.705178    10.40000    0.15077    0.18355 =
         0.15803   -0.00322    0.01447   -0.01152
     0.00631 0.00282 0.00073 0.02686 0.02657 0.02460 0.01752 0.01788 0.01819
AFIX 137
H63D  2    1.174182    0.535383    0.698917    10.40000   -1.50000
     0.00000 0.00000 0.00000 0.00000
H63E  2    0.992682    0.579195    0.712883    10.40000   -1.50000
     0.00000 0.00000 0.00000 0.00000
H63F  2    0.947511    0.506165    0.693336    10.40000   -1.50000
     0.00000 0.00000 0.00000 0.00000
AFIX   0
PART 0
C64   1    0.683820    0.207256    0.750755    11.00000    0.11367    0.07815 =
         0.07590   -0.01555   -0.03729   -0.00155
     0.00161 0.00062 0.00014 0.00926 0.00664 0.00595 0.00537 0.00622 0.00658
AFIX  13
H64   2    0.784364    0.198064    0.762797    11.00000   -1.20000
     0.00000 0.00000 0.00000 0.00000
AFIX   0
C65   1    0.489076    0.235498    0.761402    11.00000    0.11817    0.17649 =
         0.13887    0.01850    0.04060    0.01784
     0.00165 0.00077 0.00016 0.01017 0.01212 0.00904 0.00805 0.00835 0.00975
AFIX 137
H65A  2    0.396039    0.258820    0.750133    11.00000   -1.50000
     0.00000 0.00000 0.00000 0.00000
H65B  2    0.514111    0.285705    0.772213    11.00000   -1.50000
     0.00000 0.00000 0.00000 0.00000
H65C  2    0.430049    0.180389    0.768804    11.00000   -1.50000
     0.00000 0.00000 0.00000 0.00000
AFIX   0
C66   1    0.670131    0.114120    0.738126    11.00000    0.18922    0.08847 =
         0.15351   -0.04699   -0.04049   -0.01983
     0.00176 0.00062 0.00016 0.01261 0.00745 0.00885 0.00677 0.00855 0.00856
AFIX 137
H66A  2    0.610997    0.125740    0.723603    11.00000   -1.50000
     0.00000 0.00000 0.00000 0.00000
H66B  2    0.585611    0.069425    0.746302    11.00000   -1.50000
     0.00000 0.00000 0.00000 0.00000
H66C  2    0.804982    0.087291    0.736352    11.00000   -1.50000
     0.00000 0.00000 0.00000 0.00000
AFIX   0
MOLE 2
C1L   1    0.800753    1.020705    0.943510    11.00000    0.14830    0.07583 =
         0.05911    0.00434   -0.00647    0.01101
     0.00150 0.00058 0.00013 0.00951 0.00610 0.00484 0.00463 0.00603 0.00685
PART 1
AFIX  13
H1L   2    0.731631    0.975607    0.933311    10.50000   -1.20000
     0.00000 0.00000 0.00000 0.00000
AFIX  13
PART 2
H1LA  2    0.763852    0.974030    0.931796    10.50000   -1.20000
     0.00000 0.00000 0.00000 0.00000
AFIX   0
PART 1
CL1   3    0.646550    1.053878    0.964425    10.50000    0.18151    0.11387 =
         0.12404   -0.03238    0.04561   -0.01490
     0.00248 0.00123 0.00017 0.01077 0.00637 0.00812 0.00732 0.00716 0.00705
PART 2
CL1A  3    0.568629    1.059004    0.954219    10.50000    0.22054    0.12147 =
         0.12636   -0.00857    0.04973    0.00515
     0.00270 0.00130 0.00018 0.01528 0.00627 0.00894 0.00790 0.00840 0.00897
PART 0
CL2   3    0.981022    0.964216    0.958670    11.00000    0.22855    0.17205 =
         0.13521    0.03812   -0.07773   -0.01567
     0.00059 0.00023 0.00005 0.00424 0.00304 0.00240 0.00224 0.00262 0.00316
CL3   3    0.898918    1.114159    0.929532    11.00000    0.27775    0.11316 =
         0.14546    0.04760    0.07393    0.01369
     0.00065 0.00020 0.00005 0.00456 0.00227 0.00237 0.00196 0.00292 0.00291
MOLE 3
O2L   5    0.521052    0.763058    0.828550    11.00000    0.09294    0.20322 =
         0.20757    0.00104    0.04526    0.00256
     0.00111 0.00064 0.00013 0.00638 0.00869 0.00809 0.00679 0.00571 0.00665
AFIX  83
H2L   2    0.399561    0.747902    0.827277    11.00000   -1.50000
     0.00000 0.00000 0.00000 0.00000
AFIX   0
C3L   1    0.537053    0.845666    0.841746    11.00000    0.08636    0.16532 =
         0.26076   -0.10027   -0.08237    0.05363
     0.00175 0.00095 0.00023 0.00889 0.01112 0.01330 0.01037 0.00888 0.00845
AFIX  23
H3LA  2    0.679391    0.864132    0.843740    11.00000   -1.20000
     0.00000 0.00000 0.00000 0.00000
H3LB  2    0.475464    0.835428    0.856386    11.00000   -1.20000
     0.00000 0.00000 0.00000 0.00000
AFIX   0
C4L   1    0.426538    0.918582    0.829270    11.00000    0.12990    0.20160 =
         0.14424    0.00654    0.03307   -0.02094
     0.00192 0.00088 0.00017 0.01116 0.01322 0.01011 0.00930 0.00905 0.01151
AFIX 137
H4LB  2    0.450732    0.909835    0.813489    11.00000   -1.50000
     0.00000 0.00000 0.00000 0.00000
H4LC  2    0.472964    0.981669    0.833736    11.00000   -1.50000
     0.00000 0.00000 0.00000 0.00000
H4LD  2    0.282443    0.912719    0.832289    11.00000   -1.50000
     0.00000 0.00000 0.00000 0.00000
HKLF 4
;
data_global
_journal_date_recd_electronic     2013-01-28
_journal_date_accepted     2013-02-04
_journal_name_full     'Acta Crystallographica, Section E'
_journal_year     2013
_journal_volume     69
_journal_issue      3
_journal_page_first     o365
_journal_page_last     o366
_journal_paper_category     QO
_journal_paper_doi     10.1107/S1600536813003498
_journal_coeditor_code     NC2304
_publ_contact_author_name     'Detert, Heiner'
_publ_contact_author_address
;
University Mainz
Institut of Organic Chemistry
Duesbergweg 10-14
55099 Mainz
Germany
;
_publ_contact_author_email     'detert@uni-mainz.de'
_publ_contact_author_fax     '+496131-3925338'
_publ_contact_author_phone     '+496131-3924189'
_publ_section_title
;\
3,7,11-Tris{4-[(1<i>R</i>,3<i>S</i>,4<i>S</i>)-neomenthyloxy]phenyl}tri[1,2,4]\
triazolo[4,3-<i>a</i>:4',3'-<i>c</i>:4'',3''-<i>e</i>][1,3,5]triazine--\
chloroform--ethanol (1/1/1)
;
loop_
    _publ_author_name
    _publ_author_address
    'Herget, Karoline'
;
University Mainz
Institut of Organic Chemistry
Duesbergweg 10-14
55099 Mainz
Germany
;
    'Schollmeyer, Dieter'
;
University Mainz
Institut of Organic Chemistry
Duesbergweg 10-14
55099 Mainz
Germany
;
    'Detert, Heiner'
;
University Mainz
Institut of Organic Chemistry
Duesbergweg 10-14
55099 Mainz
Germany
;
