# Supplementary material for: 3,7,11-Tris{4-[(1R,3S,4S)-neomenth­yl­oxy]phen­yl}tri[1,2,4]triazolo[4,3-a:4′,3′-c:4′′,3′′-e][1,3,5]triazine–chloro­form–ethanol (1/1/1)
Source: Acta Crystallogr Sect E Struct Rep Online. 2013 Feb 9;69(Pt 3):o365–6. doi: 10.1107/S1600536813003498 (PMC3588459; doi:10.1107/S1600536813003498)
Supplement: Supplementary file 2 [file e-69-0o365-Isup2.hkl]

# 
# h,k,l, Fc-squared, Fo-squared, sigma(Fo-squared) and status flag 
# 
data_I
_shelx_title ' hha1 in P 21 21 21' 
_shelx_refln_list_code          4 
_shelx_F_calc_maximum      239.19 
_exptl_crystal_F_000      2256.00 
_reflns_d_resolution_high  0.8158 
 
loop_ 
 _symmetry_equiv_pos_as_xyz 
 'x, y, z' 
 '-x+1/2, -y, z+1/2' 
 'x+1/2, -y+1/2, -z' 
 '-x, y+1/2, -z+1/2' 
 
_cell_length_a     6.6562 
_cell_length_b    14.1000 
_cell_length_c    60.7564 
_cell_angle_alpha  90.000 
_cell_angle_beta   90.000 
_cell_angle_gamma  90.000 
 
_shelx_F_squared_multiplier     1.000 
 
loop_ 
 _refln_index_h 
 _refln_index_k 
 _refln_index_l 
 _refln_F_squared_calc 
 _refln_F_squared_meas 
 _refln_F_squared_sigma 
 _refln_observed_status 
   2   0   0    11482.69    11509.25    482.98 o 
   4   0   0       42.85       57.48    198.03 o 
   6   0   0      890.84      572.45    254.55 o 
   8   0   0       56.23       -8.53    116.84 o 
   1   1   0     6082.60     6315.30    377.23 o 
   2   1   0     1024.25     1264.20    165.73 o 
   3   1   0     3421.83     3203.27    300.60 o 
   4   1   0     1189.77     1163.03    118.07 o 
   5   1   0      186.97      174.53    117.43 o 
   6   1   0       25.11       41.62     97.55 o 
   7   1   0      119.24      -39.43    160.52 o 
   8   1   0       17.58       51.53     65.00 o 
   0   2   0     3211.30     2644.49    263.40 o 
   1   2   0     6556.74     5564.84    299.51 o 
   2   2   0        3.83       44.15    124.98 o 
   3   2   0      302.27      321.88    102.09 o 
   4   2   0       42.95        9.81    115.25 o 
   5   2   0      195.27      126.49    135.20 o 
   6   2   0      390.79      399.10    122.88 o 
   7   2   0        0.25      -53.15    116.24 o 
   8   2   0       28.79       15.94     55.98 o 
   1   3   0       66.66      128.57    147.86 o 
   2   3   0     4369.40     4462.28    202.63 o 
   3   3   0     4196.78     4725.63    309.09 o 
   4   3   0      984.05     1243.12    139.56 o 
   5   3   0       38.27       -0.64    152.35 o 
   6   3   0       32.22      -15.98    149.29 o 
   7   3   0        0.77      -26.55    132.01 o 
   8   3   0        1.56       26.88    160.20 o 
   0   4   0    15397.78    15492.63    823.61 o 
   1   4   0     8423.28     7189.99    750.59 o 
   2   4   0      184.17       94.46    132.32 o 
   3   4   0       92.78      282.48    114.43 o 
   4   4   0        6.20      -58.19    137.62 o 
   5   4   0       77.04      -32.13    177.68 o 
   6   4   0       25.55       98.76    198.93 o 
   7   4   0        0.76        1.41    162.25 o 
   1   5   0       15.33       -9.24    112.80 o 
   2   5   0     3881.59     4834.40    508.87 o 
   3   5   0      525.61      629.44    102.34 o 
   4   5   0      116.43      109.46    141.52 o 
   5   5   0        1.16       91.56     92.80 o 
   6   5   0      171.06      150.67    183.44 o 
   7   5   0        4.01       74.05    221.52 o 
   0   6   0     4411.93     4758.85    211.48 o 
   1   6   0      195.41       86.03    107.80 o 
   2   6   0      224.40      293.17    104.65 o 
   3   6   0        3.05      -59.80     95.93 o 
   4   6   0      151.25      131.66    105.88 o 
   5   6   0       31.65      106.44    187.28 o 
   6   6   0       24.01     -156.68    197.90 o 
   7   6   0      310.69      245.33    223.37 o 
   1   7   0     1011.22     1030.49    125.04 o 
   2   7   0     5215.89     5431.16    305.49 o 
   3   7   0        3.70      -49.80    104.81 o 
   4   7   0      449.95      450.97    139.65 o 
   5   7   0       76.26        5.82    185.10 o 
   6   7   0        6.70      106.95    198.61 o 
   7   7   0       29.31       48.62     82.97 o 
   0   8   0     1742.43     1681.06    146.97 o 
   1   8   0        1.00       -1.74    105.55 o 
   2   8   0      245.54      155.58     89.29 o 
   3   8   0     1205.69     1251.93    119.48 o 
   4   8   0      163.68       97.37    150.60 o 
   5   8   0      299.14      380.36     95.93 o 
   6   8   0       38.35       73.35    207.25 o 
   7   8   0        2.76      -69.74     87.15 o 
   1   9   0       49.02       82.84    139.36 o 
   2   9   0       99.54       28.81     92.79 o 
   3   9   0        9.19        6.79     94.82 o 
   4   9   0      860.62      887.62    105.96 o 
   5   9   0       55.56      122.82    215.50 o 
   6   9   0        0.02      -29.19    241.87 o 
   0  10   0      356.27      491.80    144.37 o 
   1  10   0       95.96       89.29    136.31 o 
   2  10   0      240.29      418.50     94.88 o 
   3  10   0      111.39       78.55    106.49 o 
   4  10   0        0.43       38.32    156.97 o 
   5  10   0       36.82      -71.43    208.65 o 
   6  10   0       65.02       -0.20    105.17 o 
   1  11   0      340.63      283.93    132.93 o 
   2  11   0     1115.81     1130.95    102.60 o 
   3  11   0      367.92      266.32    136.64 o 
   4  11   0       21.53      105.80    132.39 o 
   5  11   0        0.68       25.22    230.16 o 
   6  11   0        0.80      -23.49    276.11 o 
   0  12   0       90.18      -14.59    166.60 o 
   1  12   0       44.07       19.54    138.79 o 
   2  12   0      296.21      285.91    111.03 o 
   3  12   0        2.02       14.57    161.47 o 
   4  12   0        0.15       61.89    192.09 o 
   5  12   0       97.82      106.70    312.02 o 
   1  13   0       70.43       49.13    109.70 o 
   2  13   0       61.65       56.33    110.44 o 
   3  13   0       32.97      -30.19    175.91 o 
   4  13   0        0.36      -27.46    199.47 o 
   5  13   0       24.97      -36.42    113.22 o 
   0  14   0       13.97        4.16    168.65 o 
   1  14   0        3.51       58.51    129.20 o 
   2  14   0        8.56      -49.60    203.21 o 
   3  14   0       25.46      -42.93    123.09 o 
   4  14   0        9.78      -14.52    169.17 o 
   1  15   0       30.20       44.42    195.15 o 
   2  15   0      124.28      176.52    251.22 o 
   3  15   0        2.26      124.42    312.02 o 
   0  16   0       19.48       36.51    130.52 o 
   1  16   0      117.74       61.32    154.89 o 
   2  16   0       11.10      -23.36     92.08 o 
   3  16   0       20.04        6.91    204.43 o 
   1  17   0       20.09       57.95     94.63 o 
   1   0   1     5026.10     4134.41    263.21 o 
   2   0   1     2000.62     1677.92    198.51 o 
   3   0   1      332.50      346.66    126.64 o 
   4   0   1       72.55       74.20    105.07 o 
   5   0   1        1.02      -42.05    199.76 o 
   6   0   1      236.35      201.93    251.92 o 
   7   0   1       45.05      -27.20    171.08 o 
   8   0   1        4.56       32.60     81.94 o 
  -8   1   1       28.55      -40.14    148.40 o 
  -7   1   1       79.01       45.96    160.65 o 
  -6   1   1      132.80      190.91    110.62 o 
  -5   1   1       37.28       37.67    141.89 o 
  -4   1   1      280.59      405.48    145.04 o 
  -3   1   1     1005.10     1076.45    152.11 o 
  -2   1   1     1677.07     1791.90    164.40 o 
  -1   1   1     3303.52     3282.36    321.65 o 
   1   1   1     3262.92     3022.51    271.56 o 
   2   1   1     1684.67     1628.48    170.21 o 
   3   1   1     1028.22      961.14    151.28 o 
   4   1   1      276.02      268.04    152.21 o 
   5   1   1       37.87       -4.79    143.48 o 
   6   1   1      133.14       81.55    141.81 o 
   7   1   1       78.99      -38.90    151.77 o 
   8   1   1       28.59       18.98     67.58 o 
  -8   2   1        0.73       28.81     54.87 o 
  -7   2   1       96.52     -163.85    220.05 o 
  -6   2   1      149.93      133.55     91.06 o 
  -5   2   1      205.86      251.47    248.85 o 
  -4   2   1     1113.44     1198.30    121.17 o 
  -3   2   1      624.59      735.87    108.15 o 
  -2   2   1     3169.97     3065.37    165.95 o 
  -1   2   1    28196.19    26275.28    660.37 o 
   0   2   1     3040.11     2842.71    184.93 o 
   1   2   1    27891.84    25649.01    631.24 o 
   2   2   1     3173.60     3080.86    209.85 o 
   3   2   1      600.12      619.98    124.37 o 
   4   2   1     1115.69     1224.69    113.83 o 
   5   2   1      205.48      298.96    213.77 o 
   6   2   1      149.81      151.42     94.61 o 
   7   2   1       96.55      -12.07    107.68 o 
   8   2   1        0.71       18.69     63.02 o 
  -8   3   1        5.26      175.18    130.25 o 
  -7   3   1       36.16      -46.02    106.36 o 
  -6   3   1      120.46       74.03    127.90 o 
  -5   3   1       86.08        0.48    102.06 o 
  -4   3   1      218.94      316.03    113.61 o 
  -3   3   1      853.99     1009.57    120.66 o 
  -2   3   1      923.95      747.64    182.28 o 
  -1   3   1      751.63      583.29    140.79 o 
   0   3   1    10842.93    10099.82    272.94 o 
   1   3   1      764.69      615.07    147.46 o 
   2   3   1      935.11      730.41    150.76 o 
   3   3   1      871.86      832.57    136.91 o 
   4   3   1      226.10      324.83     96.56 o 
   5   3   1       86.92      174.63    155.26 o 
   6   3   1      120.21       23.04    195.66 o 
   7   3   1       36.24      -49.03    216.53 o 
  -7   4   1      196.24      115.48    143.83 o 
  -6   4   1      104.97       50.24    194.12 o 
  -5   4   1      673.72      674.29    190.35 o 
  -4   4   1     1124.77     1100.00    117.30 o 
  -3   4   1      579.05      532.22     87.22 o 
  -2   4   1      514.17      567.74    138.22 o 
  -1   4   1     4723.10     4330.27    206.06 o 
   0   4   1     3702.38     3478.04    163.43 o 
   1   4   1     4732.53     4504.79    203.07 o 
   2   4   1      534.62      603.35    124.61 o 
   3   4   1      590.01      679.55    110.05 o 
   4   4   1     1120.82     1274.68    132.28 o 
   5   4   1      670.93      673.85    121.98 o 
   6   4   1      104.48       72.07    180.43 o 
   7   4   1      196.12       87.57     76.63 o 
  -7   5   1       41.55       59.70    160.02 o 
  -6   5   1        1.29     -113.48    202.70 o 
  -5   5   1      157.96       73.29     95.07 o 
  -4   5   1        5.48        8.96    103.01 o 
  -3   5   1       81.77       66.99    109.84 o 
  -2   5   1     2933.47     2887.96    263.27 o 
  -1   5   1      309.09      193.90    108.53 o 
   0   5   1     1928.80     1876.33    133.42 o 
   1   5   1      308.79      235.72    127.11 o 
   2   5   1     2898.04     3253.43    160.79 o 
   3   5   1       80.35      -19.04    103.19 o 
   4   5   1        5.65        0.86    133.43 o 
   5   5   1      158.57       82.53     97.05 o 
   6   5   1        1.31        3.61    130.47 o 
   7   5   1       41.59      148.81    220.62 o 
  -7   6   1       69.86      -62.72    149.35 o 
  -6   6   1       62.27       82.05    188.49 o 
  -5   6   1       77.42        2.30    173.96 o 
  -4   6   1       19.20       49.38    104.23 o 
  -3   6   1      171.21      214.01    145.59 o 
  -2   6   1       11.60       65.80    112.63 o 
  -1   6   1     2041.38     2123.49    125.47 o 
   0   6   1      137.65      148.45    102.73 o 
   1   6   1     2043.75     2202.20    139.95 o 
   2   6   1       12.83       45.11     88.59 o 
   3   6   1      167.69      175.25    133.69 o 
   4   6   1       19.32       -8.91    104.74 o 
   5   6   1       76.74      125.19    194.00 o 
   6   6   1       62.36      123.91    202.64 o 
   7   6   1       69.77      -44.48    177.42 o 
  -7   7   1       13.41      213.51    171.56 o 
  -6   7   1       23.11       46.47    203.47 o 
  -5   7   1      161.48      223.76    182.92 o 
  -4   7   1      359.79      588.22    155.18 o 
  -3   7   1       46.81       18.32    106.81 o 
  -2   7   1      888.97     1028.77    113.67 o 
  -1   7   1     1726.22     1789.01    113.02 o 
   0   7   1     5047.98     5201.13    272.44 o 
   1   7   1     1735.48     1749.16    161.53 o 
   2   7   1      881.91     1076.02    123.23 o 
   3   7   1       48.17       42.39    146.36 o 
   4   7   1      359.39      370.56    106.87 o 
   5   7   1      160.64      156.87    200.33 o 
   6   7   1       23.13       21.12    194.19 o 
   7   7   1       13.43       17.14    117.62 o 
  -7   8   1       17.49      -47.91    110.41 o 
  -6   8   1       38.89       46.66    232.34 o 
  -5   8   1       35.94      101.97    105.99 o 
  -4   8   1      225.37       39.46    141.01 o 
  -3   8   1      252.48      100.69    101.89 o 
  -2   8   1      355.97      418.44    122.81 o 
  -1   8   1      104.86       72.37     77.35 o 
   0   8   1        1.48       29.53     98.12 o 
   1   8   1      103.40      128.23     87.95 o 
   2   8   1      370.20      473.23    134.91 o 
   3   8   1      253.99      198.46    146.77 o 
   4   8   1      227.38      184.36    142.01 o 
   5   8   1       36.20      -20.88    113.94 o 
   6   8   1       39.13      -35.27    200.91 o 
   7   8   1       17.42       62.21     84.35 o 
  -6   9   1       18.43      -58.88    247.18 o 
  -5   9   1      245.63      237.29    174.77 o 
  -4   9   1       61.53       59.55     95.28 o 
  -3   9   1      356.20      412.28    102.14 o 
  -2   9   1      653.07      704.80    127.81 o 
  -1   9   1      398.75      500.16    149.15 o 
   0   9   1     1162.18     1235.17    117.90 o 
   1   9   1      414.64      450.61     97.48 o 
   2   9   1      655.01      804.27    166.59 o 
   3   9   1      356.15      458.11    101.25 o 
   4   9   1       61.50       66.43    114.40 o 
   5   9   1      245.73      150.35    208.46 o 
   6   9   1       18.46      -12.03    217.74 o 
  -6  10   1       10.62       22.02    237.71 o 
  -5  10   1       40.68       59.75    176.17 o 
  -4  10   1      581.41      516.35    162.81 o 
  -3  10   1      196.36      243.49    109.66 o 
  -2  10   1      476.40      473.30     96.02 o 
  -1  10   1      341.26      209.80    132.52 o 
   0  10   1      580.14      573.21     98.18 o 
   1  10   1      344.53      217.03    132.44 o 
   2  10   1      490.95      610.86    121.08 o 
   3  10   1      196.88      171.79    105.94 o 
   4  10   1      581.08      588.47    179.28 o 
   5  10   1       40.85      -40.96    212.88 o 
   6  10   1       10.70       -9.09    248.21 o 
  -6  11   1       12.62       23.48    217.81 o 
  -5  11   1        5.21       89.54    265.94 o 
  -4  11   1       22.78       83.99    129.70 o 
  -3  11   1      266.04      339.96    132.04 o 
  -2  11   1      486.54      517.15     94.16 o 
  -1  11   1      759.25      667.11    148.97 o 
   0  11   1        0.28       30.46     99.91 o 
   1  11   1      759.23      729.53    142.17 o 
   2  11   1      485.64      491.09     92.37 o 
   3  11   1      262.70      356.58    139.91 o 
   4  11   1       22.61      107.21    184.17 o 
   5  11   1        5.21      -29.12    233.17 o 
   6  11   1       12.65       -0.51    266.77 o 
  -5  12   1        9.85     -142.92    142.92 o 
  -4  12   1       37.70       62.43    208.49 o 
  -3  12   1      236.96      299.83    177.51 o 
  -2  12   1       65.04       62.96    104.31 o 
  -1  12   1       87.36      -24.65    134.25 o 
   0  12   1       14.92      -11.89    115.20 o 
   1  12   1       87.14       67.32     91.69 o 
   2  12   1       64.30       33.84    100.97 o 
   3  12   1      236.51      268.08    174.04 o 
   4  12   1       38.12       64.00    190.81 o 
   5  12   1        9.84       74.63    280.27 o 
  -5  13   1       14.51       -2.45     93.32 o 
  -4  13   1      102.48      187.39    238.67 o 
  -3  13   1       92.32       69.20    178.06 o 
  -2  13   1       82.09       58.06    110.44 o 
  -1  13   1       52.02       57.48    128.33 o 
   0  13   1      338.66      195.65    133.22 o 
   1  13   1       54.27       45.54     98.34 o 
   2  13   1       83.23      108.34    165.91 o 
   3  13   1       92.76       46.30    110.94 o 
   4  13   1      102.41       79.69    303.70 o 
   5  13   1       14.46     -104.11    104.11 o 
  -3  14   1       21.02      -17.35    256.15 o 
  -2  14   1       16.98       51.83    114.67 o 
  -1  14   1       15.24       92.77    118.53 o 
   0  14   1      466.11      536.95    112.03 o 
   1  14   1       15.95      -35.39    141.58 o 
   2  14   1       17.16       80.89    170.35 o 
   3  14   1       21.36       54.47    201.51 o 
   4  14   1      112.97        6.83     89.91 o 
  -3  15   1       43.10       24.53     75.04 o 
  -2  15   1       27.23      -22.76    141.67 o 
  -1  15   1       47.23       38.13    118.50 o 
   0  15   1      204.86       57.15    116.09 o 
   1  15   1       48.07       93.13    196.49 o 
   2  15   1       27.22      -23.23    226.26 o 
   3  15   1       43.09      129.03    295.57 o 
  -2  16   1        0.21       98.99    143.25 o 
  -1  16   1       58.05      -17.92    184.33 o 
   0  16   1       22.32      -20.40    109.17 o 
   1  16   1       58.69       65.12     78.44 o 
   2  16   1        0.20      -25.02     76.28 o 
   3  16   1        8.83      -23.55    143.18 o 
  -1  17   1       39.24       88.20    220.24 o 
   0  17   1       75.48      -19.14     70.05 o 
   1   0   2    12204.39    10653.57    923.04 o 
   2   0   2      682.58      975.09    151.55 o 
   3   0   2     1098.18     1079.57    151.48 o 
   4   0   2      475.91      558.28    149.05 o 
   5   0   2       26.83       41.25    125.58 o 
   6   0   2       33.26       10.37    110.48 o 
   7   0   2      846.11      266.83    189.00 o 
   8   0   2        3.07      -19.27     79.11 o 
  -8   1   2        1.94      -59.22     78.68 o 
  -6   1   2      528.88      590.95    174.79 o 
  -5   1   2      146.14      186.11    129.01 o 
  -4   1   2      228.83      256.79    100.36 o 
  -3   1   2     3573.07     3603.12    191.82 o 
  -2   1   2     1172.82     1078.14    161.16 o 
  -1   1   2    11077.88    10067.16    421.96 o 
   1   1   2    10876.90    10210.27    338.74 o 
   2   1   2     1143.19      957.40    205.44 o 
   3   1   2     3639.44     3980.04    173.08 o 
   4   1   2      228.96      189.46    118.64 o 
   5   1   2      146.53      136.39    236.11 o 
   6   1   2      528.93      555.84    118.71 o 
   7   1   2        8.70      -35.28    121.93 o 
   8   1   2        1.95       -6.54     61.84 o 
  -8   2   2       30.30       -5.23     67.59 o 
  -7   2   2       84.17      -55.56    166.28 o 
  -6   2   2      324.73      327.42    111.70 o 
  -5   2   2       87.38       93.35    143.41 o 
  -4   2   2      671.42      741.87    178.57 o 
  -3   2   2     4029.53     4462.55    228.83 o 
  -2   2   2     2210.10     2199.13    177.53 o 
  -1   2   2     4942.57     5093.06    262.84 o 
   0   2   2    11710.19    11124.51    324.17 o 
   1   2   2     4928.97     4922.62    269.70 o 
   2   2   2     2191.07     2026.15    151.73 o 
   3   2   2     4060.32     4476.11    155.13 o 
   4   2   2      672.77      675.13    154.26 o 
   5   2   2       86.80       82.35    138.88 o 
   6   2   2      323.94      242.20    102.85 o 
   7   2   2       84.37       50.18    105.87 o 
   8   2   2       30.33       15.82     50.65 o 
  -7   3   2       14.79      117.37    133.20 o 
  -6   3   2       63.70      -35.71    206.73 o 
  -5   3   2      453.35      460.05    110.25 o 
  -4   3   2        1.74       -5.96    113.45 o 
  -3   3   2     1534.79     1806.45    137.95 o 
  -2   3   2     1354.94     1481.12    191.90 o 
  -1   3   2     2402.97     2582.64    171.70 o 
   0   3   2      631.66      397.57    140.62 o 
   1   3   2     2418.77     2574.73    185.73 o 
   2   3   2     1330.13     1468.22    145.16 o 
   3   3   2     1527.40     1780.91    133.40 o 
   4   3   2        1.77       61.64     97.20 o 
   5   3   2      453.19      478.42    157.90 o 
   6   3   2       63.73       30.91    105.36 o 
   7   3   2       14.75      186.57    196.24 o 
   8   3   2        3.14       79.24    117.45 o 
  -7   4   2        3.18      -58.12    220.88 o 
  -6   4   2       60.70       40.55    133.70 o 
  -5   4   2      280.81      164.88    185.36 o 
  -4   4   2      272.46      253.19     91.87 o 
  -3   4   2      262.17      279.01     92.39 o 
  -2   4   2      456.29      376.80    137.56 o 
  -1   4   2     2481.65     2433.82    143.57 o 
   0   4   2     3727.96     3476.34    172.20 o 
   1   4   2     2430.06     2459.53    176.99 o 
   2   4   2      448.87      360.97    123.94 o 
   3   4   2      259.35      334.66    118.41 o 
   4   4   2      276.75      232.14     86.37 o 
   5   4   2      281.19      235.16    122.53 o 
   6   4   2       60.87       76.74    179.92 o 
   7   4   2        3.22       16.02     97.94 o 
  -7   5   2      152.37       80.58    193.13 o 
  -6   5   2      145.37       51.27    187.79 o 
  -5   5   2      331.76      240.39     97.28 o 
  -4   5   2      356.89      350.63    148.27 o 
  -3   5   2      942.28      982.40     89.11 o 
  -2   5   2     1108.29     1103.29    124.89 o 
  -1   5   2     2258.39     2155.22    143.95 o 
   0   5   2     2033.65     2046.67    127.63 o 
   1   5   2     2245.27     2087.34    158.50 o 
   2   5   2     1070.64     1000.10    129.03 o 
   3   5   2      940.81     1015.63    165.08 o 
   4   5   2      360.65      410.27    184.84 o 
   5   5   2      331.29      406.67     97.07 o 
   6   5   2      145.36      -89.03    207.05 o 
   7   5   2      152.43      295.57    181.71 o 
  -7   6   2       46.20       71.55    105.57 o 
  -6   6   2       16.75       13.06    186.83 o 
  -5   6   2      119.85       94.28    180.04 o 
  -4   6   2       40.39       67.25    143.46 o 
  -3   6   2      168.07      206.68    143.49 o 
  -2   6   2     1313.51     1392.12    120.83 o 
  -1   6   2     1045.54     1115.62    137.73 o 
   0   6   2     1139.08     1159.02    105.68 o 
   1   6   2      968.43      945.34    117.70 o 
   2   6   2     1289.23     1375.10    121.68 o 
   3   6   2      167.18      187.03    143.17 o 
   4   6   2       38.84      -21.33    140.34 o 
   5   6   2      120.01      154.19    189.96 o 
   6   6   2       16.70      -88.13    196.62 o 
   7   6   2       46.35       66.18    203.34 o 
  -7   7   2        1.64       -7.90     64.73 o 
  -6   7   2       17.21      -92.56    133.11 o 
  -5   7   2       35.08      -14.29    158.34 o 
  -4   7   2       19.25       12.68    131.65 o 
  -3   7   2        1.15      -73.97    152.41 o 
  -2   7   2     1563.28     1459.98    191.46 o 
  -1   7   2      336.36      405.10     94.68 o 
   0   7   2       62.21      152.45     98.08 o 
   1   7   2      363.71      531.49    114.04 o 
   2   7   2     1537.20     1655.86    156.82 o 
   3   7   2        1.03      -29.97    139.25 o 
   4   7   2       18.98       51.91     97.49 o 
   5   7   2       35.42       32.19    189.52 o 
   6   7   2       17.15       63.68    167.88 o 
   7   7   2        1.62       37.51     93.55 o 
  -7   8   2       32.26      -39.11    105.69 o 
  -6   8   2       41.45      136.07    206.61 o 
  -5   8   2       24.51      -19.62    109.24 o 
  -4   8   2      446.47      571.05    163.18 o 
  -3   8   2        1.04       19.55    145.64 o 
  -2   8   2      101.94       72.50    139.86 o 
  -1   8   2      451.72      511.97     95.51 o 
   0   8   2      828.38      889.20     92.94 o 
   1   8   2      448.46      472.41     97.53 o 
   2   8   2       99.73      169.05    118.02 o 
   3   8   2        1.01      -67.20    139.54 o 
   4   8   2      447.91      508.57    149.87 o 
   5   8   2       24.53        8.51    116.74 o 
   6   8   2       41.42      -34.63    201.49 o 
   7   8   2       32.21        1.34    236.37 o 
  -6   9   2        5.83      -88.71    242.51 o 
  -5   9   2       28.44       40.23    171.25 o 
  -4   9   2       99.69       60.77     99.08 o 
  -3   9   2        3.41       59.51     95.97 o 
  -2   9   2      150.28      163.50    137.35 o 
  -1   9   2       27.44     -100.50    115.49 o 
   0   9   2       54.02      148.52     84.11 o 
   1   9   2       28.23      -82.53    140.50 o 
   2   9   2      150.95      143.50    141.92 o 
   3   9   2        3.31       31.37     90.32 o 
   4   9   2      100.37       21.88    113.93 o 
   5   9   2       28.81       33.99    201.74 o 
   6   9   2        5.91      -25.54    238.22 o 
  -6  10   2        0.07      -51.02    217.57 o 
  -5  10   2       31.92      -42.33    168.37 o 
  -4  10   2       54.06       -1.02    171.44 o 
  -3  10   2      173.50      343.69    146.47 o 
  -2  10   2      163.53      191.11     94.39 o 
  -1  10   2      325.08      353.72     96.18 o 
   0  10   2        0.64      -17.22     88.56 o 
   1  10   2      320.63      400.53     96.07 o 
   2  10   2      168.47      164.26    110.96 o 
   3  10   2      174.93      166.77    105.11 o 
   4  10   2       54.52      109.37    167.51 o 
   5  10   2       31.68       -4.29    228.30 o 
   6  10   2        0.07      -36.61    238.74 o 
  -6  11   2        9.20        5.38    102.59 o 
  -5  11   2      209.49      213.49    215.94 o 
  -4  11   2       80.75       45.24    127.87 o 
  -3  11   2      481.44      608.80    154.97 o 
  -2  11   2      285.03      215.66     94.19 o 
  -1  11   2      509.43      415.34    110.02 o 
   0  11   2      117.29      133.29     96.37 o 
   1  11   2      517.50      561.40    118.75 o 
   2  11   2      278.43      287.40     90.71 o 
   3  11   2      483.10      480.55    159.26 o 
   4  11   2       80.46       -5.38    120.57 o 
   5  11   2      209.31      191.95    245.84 o 
   6  11   2        9.26       52.42    262.80 o 
  -5  12   2        6.21      -15.62    345.30 o 
  -4  12   2       27.99      -13.71    203.57 o 
  -3  12   2       96.32       74.61    152.08 o 
  -2  12   2      264.12      287.38    145.74 o 
  -1  12   2        4.93      -92.14    125.03 o 
   0  12   2       49.88       -6.53    166.60 o 
   1  12   2        4.55       31.05     96.20 o 
   2  12   2      259.06      185.66    109.66 o 
   3  12   2       96.86      107.96    167.36 o 
   4  12   2       28.11       86.37    186.42 o 
   5  12   2        6.28      -52.93    275.15 o 
  -5  13   2       26.25      -22.15    130.18 o 
  -4  13   2       14.74       30.72    118.35 o 
  -3  13   2       29.72      -60.68    249.49 o 
  -2  13   2        1.95       33.95    129.19 o 
  -1  13   2       15.33     -106.13    123.66 o 
   0  13   2      120.11       43.63    111.35 o 
   1  13   2       16.12       49.69    108.75 o 
   2  13   2        1.70       30.47    150.60 o 
   3  13   2       29.97      -17.74    116.32 o 
   4  13   2       14.76        9.15    256.91 o 
   5  13   2       26.22       65.03    329.94 o 
  -3  14   2       39.46       32.10    146.68 o 
  -2  14   2        0.81      -33.92    211.02 o 
  -1  14   2       28.25       71.36    191.56 o 
   0  14   2      123.57       52.41    140.39 o 
   1  14   2       28.73      119.42    143.15 o 
   2  14   2        0.84      -64.17    176.27 o 
   3  14   2       39.21       42.52    193.27 o 
   4  14   2       21.23       60.48    346.33 o 
  -3  15   2       12.67       65.35    274.26 o 
  -2  15   2        4.14      -58.70    122.17 o 
  -1  15   2       16.42       21.73    128.73 o 
   0  15   2       90.54       81.62    116.63 o 
   1  15   2       16.46      -40.72    114.79 o 
   2  15   2        4.15       25.51    127.13 o 
  -2  16   2       11.17      -33.40     68.31 o 
  -1  16   2       48.95       23.88     95.89 o 
   0  16   2       30.11      -42.87     60.02 o 
   1  16   2       48.94      -10.00     84.53 o 
   2  16   2       11.23      -30.27    149.24 o 
   3  16   2       10.58       57.35    114.50 o 
  -1  17   2       20.77      125.51    222.54 o 
   0  17   2        2.31        4.61     79.46 o 
   1   0   3     8862.32     7874.43    272.12 o 
   2   0   3       24.54       79.79    123.11 o 
   3   0   3      292.52      278.49    139.85 o 
   4   0   3      614.96      717.80     97.94 o 
   5   0   3      418.81      444.54     90.21 o 
   6   0   3        1.50       18.29    113.38 o 
   7   0   3       77.25       -5.89    176.65 o 
   8   0   3        3.82       19.98     75.39 o 
  -8   1   3        9.95       -9.74     81.13 o 
  -6   1   3       28.47        4.48    243.92 o 
  -5   1   3       61.98       23.08    131.44 o 
  -4   1   3      149.47      186.73    139.82 o 
  -3   1   3      109.83      136.36    119.10 o 
  -2   1   3     1657.69     1706.43    162.10 o 
  -1   1   3    24605.92    20463.10   1458.27 o 
   1   1   3    24767.21    20621.39   1693.85 o 
   2   1   3     1646.67     1643.80    166.31 o 
   3   1   3      109.77      138.25    135.02 o 
   4   1   3      151.87       82.64    107.96 o 
   5   1   3       62.44       43.46    105.82 o 
   6   1   3       28.45      -85.77    156.43 o 
   8   1   3        9.94       18.93     87.96 o 
  -8   2   3        9.75       10.79     55.70 o 
  -7   2   3       52.06       60.44    109.90 o 
  -6   2   3      920.37      846.43    178.12 o 
  -5   2   3        3.30      -61.45    113.55 o 
  -4   2   3      786.78     1046.25    139.93 o 
  -3   2   3      871.37      964.41    145.09 o 
  -2   2   3     1329.83     1187.91    145.70 o 
  -1   2   3     6731.16     6471.81    265.72 o 
   0   2   3    48954.32    46343.00    716.04 o 
   1   2   3     6673.89     6280.17    296.61 o 
   2   2   3     1322.50     1211.46    172.13 o 
   3   2   3      860.70      881.05    133.45 o 
   4   2   3      777.74      946.82    113.34 o 
   5   2   3        3.52      -86.00    102.84 o 
   7   2   3       52.04      -19.32    125.43 o 
   8   2   3        9.78        6.43     55.04 o 
  -8   3   3        7.37      -44.48    125.13 o 
  -7   3   3       33.26      -10.31    129.26 o 
  -6   3   3      239.03      133.59    170.14 o 
  -5   3   3      327.17      244.23    140.60 o 
  -4   3   3      856.16      900.25    137.44 o 
  -3   3   3      544.72      509.14    109.49 o 
  -2   3   3     4921.56     4953.44    195.54 o 
  -1   3   3    13047.49    13103.56    325.75 o 
   0   3   3    18933.46    18881.85    382.67 o 
   1   3   3    12932.37    12610.13    581.19 o 
   2   3   3     4935.42     4912.05    204.13 o 
   3   3   3      567.89      501.30    144.85 o 
   4   3   3      867.45      733.07    120.69 o 
   5   3   3      325.64      404.12    113.82 o 
   6   3   3      238.74      294.96    121.94 o 
   7   3   3       33.28      -33.32    126.48 o 
   8   3   3        7.32      -15.81    173.96 o 
  -7   4   3      178.20      146.71     80.38 o 
  -6   4   3      261.89      180.11    180.30 o 
  -5   4   3      104.41      239.50    117.15 o 
  -4   4   3      794.28      857.35    116.60 o 
  -3   4   3      550.01      590.41    118.16 o 
  -2   4   3      703.93      787.17    167.15 o 
  -1   4   3      571.22      685.71    121.28 o 
   0   4   3    38330.68    37411.78   1530.15 o 
   1   4   3      596.12      515.43    128.65 o 
   2   4   3      714.21      771.73    128.53 o 
   3   4   3      543.48      632.54    120.00 o 
   4   4   3      803.17      679.86    116.62 o 
   5   4   3      102.97      134.22    121.29 o 
   6   4   3      261.28       67.84    211.66 o 
   7   4   3      178.34       59.93    141.29 o 
  -7   5   3       44.23       51.48    145.10 o 
  -6   5   3      328.18      228.11    191.63 o 
  -5   5   3      269.78      146.03     96.38 o 
  -4   5   3      511.72      542.63    151.96 o 
  -3   5   3      385.68      446.83     98.54 o 
  -2   5   3      111.60      170.22    108.22 o 
  -1   5   3     2339.27     2625.74    140.79 o 
   0   5   3      349.92      387.44    104.03 o 
   1   5   3     2353.90     2515.36    151.88 o 
   2   5   3      119.97      147.22     98.02 o 
   3   5   3      384.44      486.88    112.67 o 
   4   5   3      519.06      518.62    126.07 o 
   5   5   3      269.36      227.48    123.19 o 
   6   5   3      328.27      319.57    194.25 o 
   7   5   3       44.06      -79.17    225.10 o 
  -7   6   3       16.30      -25.02     95.54 o 
  -6   6   3        4.47      -88.58    103.38 o 
  -5   6   3      358.41      496.05    153.39 o 
  -4   6   3      162.32       72.15    137.49 o 
  -3   6   3       32.14       -0.62     82.68 o 
  -2   6   3      388.32      388.89    123.70 o 
  -1   6   3     3660.06     3541.80    190.22 o 
   0   6   3       77.73       88.28     96.09 o 
   1   6   3     3673.53     3793.86    167.26 o 
   2   6   3      374.87      406.35    106.67 o 
   3   6   3       31.52       -3.64    102.27 o 
   4   6   3      163.59       46.28    181.07 o 
   5   6   3      356.28      214.41    194.12 o 
   6   6   3        4.54      112.90    198.22 o 
   7   6   3       16.37       42.45     81.77 o 
  -7   7   3        9.50      -45.83     97.14 o 
  -6   7   3       15.97      -47.49    201.55 o 
  -5   7   3      121.38      134.82    107.35 o 
  -4   7   3      967.47      991.50    162.59 o 
  -3   7   3      641.58      759.82    158.44 o 
  -2   7   3     1151.08     1228.18    167.79 o 
  -1   7   3      526.10      526.72     97.80 o 
   0   7   3      656.32      708.97     95.62 o 
   1   7   3      529.84      589.56    112.83 o 
   2   7   3     1137.41     1209.76    102.71 o 
   3   7   3      649.03      662.82    116.90 o 
   4   7   3      966.78      865.76    114.79 o 
   5   7   3      121.14      196.32    126.97 o 
   6   7   3       15.97      -23.04    180.36 o 
   7   7   3        9.47       63.81    214.54 o 
  -7   8   3       62.76       34.52     97.59 o 
  -6   8   3       27.49        1.22    227.15 o 
  -5   8   3        2.44       61.62    151.30 o 
  -4   8   3      328.27      307.41    150.35 o 
  -3   8   3      230.40      212.92    143.67 o 
  -2   8   3      128.28      313.47    100.30 o 
  -1   8   3      134.06      101.57     84.45 o 
   0   8   3       49.28       83.97     86.54 o 
   1   8   3      132.45       86.74     91.13 o 
   2   8   3      136.70      230.55     92.08 o 
   3   8   3      233.81      354.76    160.41 o 
   4   8   3      329.56      328.28    153.53 o 
   5   8   3        2.47       39.23    201.36 o 
   6   8   3       27.55      -39.75    203.15 o 
   7   8   3       62.56        9.91     95.49 o 
  -6   9   3       10.12       74.81    110.60 o 
  -5   9   3       48.57      117.82    175.16 o 
  -4   9   3      122.31       73.81    120.78 o 
  -3   9   3      125.10       93.68     99.59 o 
  -2   9   3     1484.95     1936.32    182.14 o 
  -1   9   3      561.48      666.05    112.04 o 
   0   9   3      882.84     1087.43    141.45 o 
   1   9   3      570.53      764.95    149.51 o 
   2   9   3     1461.54     1520.72    116.85 o 
   3   9   3      122.68      158.73    142.53 o 
   4   9   3      123.40       34.21    106.44 o 
   5   9   3       48.57       -9.36    125.00 o 
   6   9   3       10.11      -25.54    214.41 o 
  -6  10   3       45.93      -27.79    103.63 o 
  -5  10   3       21.97       47.63    179.70 o 
  -4  10   3      482.48      414.48    133.83 o 
  -3  10   3      199.46      138.91    107.25 o 
  -2  10   3       48.03       72.97     94.75 o 
  -1  10   3      318.70      433.94    142.82 o 
   0  10   3      898.63      974.41    106.99 o 
   1  10   3      315.32      256.04     84.62 o 
   2  10   3       48.99       10.19    110.95 o 
   3  10   3      202.54      262.51    105.42 o 
   4  10   3      480.93      483.48    184.26 o 
   5  10   3       22.18       57.49    140.94 o 
   6  10   3       45.88       67.46    218.45 o 
  -6  11   3       24.39       96.33    151.69 o 
  -5  11   3        6.04        6.59    225.72 o 
  -4  11   3        4.46      124.37    130.56 o 
  -3  11   3       18.74      -40.64    102.70 o 
  -2  11   3       45.75       72.43     97.11 o 
  -1  11   3      272.81      296.25    109.11 o 
   0  11   3      185.64      176.07     93.39 o 
   1  11   3      270.15      410.73    115.27 o 
   2  11   3       46.25       12.94     86.15 o 
   3  11   3       18.07      -12.44    161.39 o 
   4  11   3        4.59      -26.07    185.00 o 
   5  11   3        6.06       86.47    235.41 o 
   6  11   3       24.44      328.79    245.90 o 
  -5  12   3       28.64       20.80    309.91 o 
  -4  12   3       11.60       22.08    261.59 o 
  -3  12   3       71.35       95.01    151.04 o 
  -2  12   3       19.20       78.41    200.27 o 
  -1  12   3       38.75     -127.71    127.76 o 
   0  12   3       69.66      -17.89    112.11 o 
   1  12   3       38.05      -32.28     88.36 o 
   2  12   3       19.08       14.52    108.15 o 
   3  12   3       70.57      122.83    166.87 o 
   4  12   3       11.70       38.53    225.10 o 
   5  12   3       28.60      -82.44    271.63 o 
  -5  13   3        9.19       88.52    112.20 o 
  -4  13   3      162.79      -56.58    317.97 o 
  -3  13   3      127.08       13.22    143.21 o 
  -2  13   3      300.03      112.90    217.10 o 
  -1  13   3       48.65       -5.44    186.00 o 
   0  13   3      253.82      252.91    128.01 o 
   1  13   3       49.79       59.18    148.82 o 
   2  13   3      300.44      208.66    167.92 o 
   3  13   3      128.02      126.16    181.17 o 
   4  13   3      161.89      144.59    269.07 o 
   5  13   3        9.15      188.03    136.20 o 
  -4  14   3       21.93     -124.07    140.19 o 
  -3  14   3       22.98       97.49    146.51 o 
  -2  14   3      113.11        0.38    218.96 o 
  -1  14   3       85.58       27.97    169.80 o 
   0  14   3      565.10      522.55    141.21 o 
   1  14   3       84.84      101.43    115.40 o 
   2  14   3      112.36       80.80    106.11 o 
   3  14   3       23.34        3.04    199.62 o 
   4  14   3       22.05       89.28    100.19 o 
  -3  15   3       33.30       61.44    252.50 o 
  -2  15   3        0.76       50.12    224.72 o 
  -1  15   3       71.42        0.52    131.09 o 
   0  15   3        0.57      100.62    145.17 o 
   1  15   3       70.97      -68.73    130.79 o 
   2  15   3        0.75       46.09    126.97 o 
   3  15   3       33.43      -51.54    132.46 o 
  -2  16   3        2.80      -71.25    119.62 o 
  -1  16   3       49.51       -5.44     80.57 o 
   0  16   3      229.01      149.50    113.91 o 
   1  16   3       49.04      -81.03    152.68 o 
   2  16   3        2.76       -5.09    163.18 o 
   0  17   3        0.00      -61.72     63.54 o 
   1  17   3       19.29       47.16     69.42 o 
   1   0   4     4553.95     3922.50    188.79 o 
   2   0   4       93.68      120.60    123.50 o 
   3   0   4      606.60      662.58    126.59 o 
   4   0   4     3977.13     3979.60    158.85 o 
   5   0   4       63.42      147.09     96.92 o 
   6   0   4      133.85      164.03    133.33 o 
   8   0   4       44.87      -29.35     84.12 o 
  -8   1   4       17.61       53.05     78.15 o 
  -7   1   4       90.88      141.56    125.47 o 
  -6   1   4       73.32       93.25    249.62 o 
  -5   1   4       26.53      102.57    123.76 o 
  -4   1   4      354.44      373.01     94.21 o 
  -3   1   4     3969.27     4063.17    220.87 o 
  -2   1   4     4269.01     3805.88    202.38 o 
  -1   1   4     3198.43     3207.73    168.49 o 
   1   1   4     3236.96     3347.26    214.00 o 
   2   1   4     4159.47     4002.33    177.08 o 
   3   1   4     3999.91     3965.85    149.54 o 
   4   1   4      352.58      517.51    107.03 o 
   5   1   4       26.03       51.57    130.06 o 
   6   1   4       73.51       44.47    117.93 o 
   7   1   4       90.95       14.14     95.29 o 
   8   1   4       17.63       35.07     66.82 o 
  -8   2   4       24.43      -20.25     55.20 o 
  -7   2   4       28.58      -19.46    155.15 o 
  -6   2   4      242.16      179.76    128.57 o 
  -5   2   4       84.37       56.72    125.31 o 
  -4   2   4      538.64      466.58    106.14 o 
  -3   2   4     1463.65     1467.21    137.97 o 
  -2   2   4     3902.38     3852.32    195.08 o 
  -1   2   4    13519.91    12214.80    377.79 o 
   0   2   4    21079.72    16530.36   4684.81 o 
   1   2   4    13586.18    12383.22    374.18 o 
   2   2   4     3852.38     3818.38    206.27 o 
   3   2   4     1491.79     1642.42    142.14 o 
   4   2   4      538.05      682.61     90.01 o 
   5   2   4       84.62       93.35    105.79 o 
   7   2   4       28.56      105.60    114.93 o 
   8   2   4       24.35      -17.53     53.99 o 
  -7   3   4       20.47       44.21    134.96 o 
  -6   3   4      307.20      273.33    103.73 o 
  -5   3   4      337.71      291.25    147.29 o 
  -4   3   4      430.98      478.37    104.25 o 
  -3   3   4      835.40      884.22    134.52 o 
  -2   3   4      577.24      632.62    123.97 o 
  -1   3   4    13413.38    13396.57    402.95 o 
   0   3   4    12005.33    11061.57    292.18 o 
   1   3   4    13346.81    12951.92    292.90 o 
   2   3   4      576.63      650.52    142.88 o 
   3   3   4      825.66      792.94    128.52 o 
   4   3   4      435.13      437.89    127.17 o 
   5   3   4      338.53      258.13    150.49 o 
   6   3   4      306.69      321.53    105.04 o 
   7   3   4       20.54       99.27    220.94 o 
  -7   4   4       32.84     -117.38    137.95 o 
  -6   4   4      323.87      145.93    246.61 o 
  -5   4   4       27.02       15.62    114.57 o 
  -4   4   4      497.00      355.57    144.46 o 
  -3   4   4      240.80      158.67    100.86 o 
  -2   4   4       80.58       68.92    120.47 o 
  -1   4   4      801.99      497.93    138.21 o 
   0   4   4     6208.67     6484.80    266.66 o 
   1   4   4      763.85      518.53    150.48 o 
   2   4   4       87.30      176.75    102.97 o 
   3   4   4      243.14      309.72    108.52 o 
   4   4   4      493.18      459.05    106.75 o 
   5   4   4       26.92     -149.45    186.76 o 
   6   4   4      324.15       79.44    134.18 o 
   7   4   4       32.95       -2.56    228.11 o 
  -7   5   4       14.50       14.23     75.74 o 
  -6   5   4       91.23        3.02    112.75 o 
  -5   5   4       32.63       66.45     88.78 o 
  -4   5   4       30.26       -9.85    133.82 o 
  -3   5   4      164.31      116.57     81.41 o 
  -2   5   4     1161.61     1340.40    146.83 o 
  -1   5   4     6841.24     6834.98    221.02 o 
   0   5   4     1243.00      993.35    118.90 o 
   1   5   4     6773.74     6860.13    218.33 o 
   2   5   4     1141.06     1302.01    118.02 o 
   3   5   4      162.41      109.92     94.90 o 
   4   5   4       31.99       82.89    165.84 o 
   5   5   4       32.30      -37.08    103.79 o 
   6   5   4       91.31      174.80    204.62 o 
   7   5   4       14.56      -89.99    198.61 o 
  -7   6   4       53.53       45.25    224.33 o 
  -6   6   4       12.49      -59.87     94.38 o 
  -5   6   4       88.69       33.22    164.46 o 
  -4   6   4      109.88      -26.34    134.33 o 
  -3   6   4      226.36      221.90    145.95 o 
  -2   6   4      353.00      324.06    120.98 o 
  -1   6   4     2356.84     2441.81    130.85 o 
   0   6   4     2812.60     3231.06    188.18 o 
   1   6   4     2318.61     2475.75    142.21 o 
   2   6   4      374.81      362.90     95.16 o 
   3   6   4      222.75      270.38    110.71 o 
   4   6   4      107.56       42.05    192.40 o 
   5   6   4       88.64       87.17    184.01 o 
   6   6   4       12.40       35.59    200.85 o 
   7   6   4       53.45       54.66    208.78 o 
  -7   7   4       35.60      -38.78    179.14 o 
  -6   7   4      199.72       57.80    158.66 o 
  -5   7   4      159.24      182.53    111.96 o 
  -4   7   4       43.80       18.62    144.76 o 
  -3   7   4      117.76      235.62    108.57 o 
  -2   7   4     1512.01     1630.38    193.76 o 
  -1   7   4     1873.99     1871.74    114.45 o 
   0   7   4     1322.51     1268.22    119.19 o 
   1   7   4     1835.92     1744.12    152.05 o 
   2   7   4     1504.10     1743.58    117.94 o 
   3   7   4      118.91      153.22    104.21 o 
   4   7   4       44.17       52.01    107.38 o 
   5   7   4      159.54      323.45    128.72 o 
   6   7   4      200.06      119.50    204.62 o 
   7   7   4       35.66      -46.79    210.32 o 
  -7   8   4       37.58       19.62     92.46 o 
  -6   8   4       24.55       31.37    170.25 o 
  -5   8   4       42.67       50.26    161.72 o 
  -4   8   4      258.33      189.98    157.67 o 
  -3   8   4      350.28      326.24    145.15 o 
  -2   8   4      415.71      546.44    160.97 o 
  -1   8   4      782.28      856.40     97.01 o 
   0   8   4     3350.47     3226.97    211.49 o 
   1   8   4      790.09      875.11    102.91 o 
   2   8   4      423.64      493.35    120.83 o 
   3   8   4      349.04      296.74    103.95 o 
   4   8   4      256.07      196.88    166.35 o 
   5   8   4       42.79       60.42    204.75 o 
   6   8   4       24.57       14.14    199.31 o 
   7   8   4       37.56        9.70     77.35 o 
  -6   9   4        0.77       39.36    315.22 o 
  -5   9   4      440.26      418.10    182.33 o 
  -4   9   4     1210.35     1213.59    141.21 o 
  -3   9   4      118.70      162.30    135.78 o 
  -2   9   4       47.69      -33.22    151.67 o 
  -1   9   4       96.69       56.82     91.54 o 
   0   9   4       48.97       41.21     92.04 o 
   1   9   4       97.60      126.60     94.06 o 
   2   9   4       46.74       32.19     95.14 o 
   3   9   4      121.03      212.06    136.71 o 
   4   9   4     1212.23     1232.80    341.49 o 
   5   9   4      439.37      427.92    132.39 o 
   6   9   4        0.79      -19.39    209.74 o 
  -6  10   4       33.82        0.58    333.27 o 
  -5  10   4      249.31      280.89    138.63 o 
  -4  10   4      232.87      262.58    199.70 o 
  -3  10   4       86.46       42.53    104.90 o 
  -2  10   4      420.50      420.43    151.46 o 
  -1  10   4      241.35       17.86    188.94 o 
   0  10   4      229.47      127.26    104.46 o 
   1  10   4      240.05      304.48    118.66 o 
   2  10   4      411.13      295.30    114.58 o 
   3  10   4       85.84       28.42     97.69 o 
   4  10   4      234.12      221.77    180.56 o 
   5  10   4      248.86      233.62    224.53 o 
   6  10   4       33.89       19.27    100.15 o 
  -6  11   4       26.95      -51.47     99.16 o 
  -5  11   4       55.08      156.49    293.08 o 
  -4  11   4       25.73       48.34    138.19 o 
  -3  11   4      157.01      131.10     87.37 o 
  -2  11   4       83.36       71.95    104.28 o 
  -1  11   4      804.71      986.75    109.46 o 
   0  11   4       18.22        4.25     93.81 o 
   1  11   4      816.11     1019.04    171.14 o 
   2  11   4       85.35       89.94    117.38 o 
   3  11   4      154.97      158.18    154.41 o 
   4  11   4       25.69      -20.80    214.99 o 
   5  11   4       55.00      115.46    208.91 o 
   6  11   4       26.91      -70.02    234.77 o 
  -5  12   4       36.86       95.11    303.38 o 
  -4  12   4       52.93      -77.77    269.07 o 
  -3  12   4      116.72      -67.66    111.74 o 
  -2  12   4       91.48       -6.78    211.28 o 
  -1  12   4      316.69      193.36    125.76 o 
   0  12   4      212.37      257.15    135.85 o 
   1  12   4      321.24      488.33     90.12 o 
   2  12   4       93.05       88.31    115.24 o 
   3  12   4      117.02       18.13    110.31 o 
   4  12   4       52.75       77.06    229.33 o 
   5  12   4       36.74       -8.13    246.35 o 
  -4  13   4       25.77      -15.23    255.95 o 
  -3  13   4       20.34        1.68     97.83 o 
  -2  13   4       36.77      -39.43    215.89 o 
  -1  13   4      255.14      230.99    171.47 o 
   0  13   4        0.11        4.16     90.00 o 
   1  13   4      258.10      307.95    110.15 o 
   2  13   4       36.40        8.47    155.07 o 
   3  13   4       20.15      -81.23    171.82 o 
   4  13   4       25.67      -39.30    252.82 o 
   5  13   4        1.36      -64.22     98.75 o 
  -4  14   4        0.90       26.05    278.74 o 
  -3  14   4        2.28       31.25    105.51 o 
  -2  14   4        5.39      -90.05    206.48 o 
  -1  14   4       38.41      -14.25    129.56 o 
   0  14   4       26.98       61.50    114.15 o 
   1  14   4       38.35       52.31    107.51 o 
   2  14   4        5.38      -43.42     97.45 o 
   3  14   4        2.20       -4.80    251.66 o 
   4  14   4        0.93      -13.00     97.98 o 
  -4  15   4       24.20     -137.10    137.10 o 
  -3  15   4       23.49       -2.20     63.41 o 
  -2  15   4       86.50       20.03    229.07 o 
  -1  15   4       56.68        5.45    141.68 o 
   0  15   4        3.87       54.16    135.67 o 
   1  15   4       56.58      -97.20    137.30 o 
   2  15   4       86.23       88.46    135.45 o 
   3  15   4       23.40      -93.12    147.67 o 
  -2  16   4        5.34      -23.19    114.81 o 
  -1  16   4       34.67      -41.02     88.34 o 
   0  16   4       91.91       26.01    140.40 o 
   1  16   4       34.36       32.97     61.97 o 
   2  16   4        5.30       17.28    240.85 o 
   0  17   4       34.25       37.63     76.20 o 
   1  17   4       31.23       65.42     89.28 o 
   1   0   5    18288.86    16900.29    316.94 o 
   2   0   5      409.97      378.75    124.91 o 
   3   0   5      102.86      108.64    105.21 o 
   4   0   5      655.94      659.38     81.97 o 
   5   0   5       40.57       13.25     95.63 o 
   6   0   5      338.20      353.62    162.89 o 
   7   0   5       67.72     -128.52    128.52 o 
   8   0   5       15.42       54.99     63.11 o 
  -8   1   5        6.80       11.95     47.00 o 
  -7   1   5       15.27       79.14    153.45 o 
  -6   1   5      160.22       89.16    269.97 o 
  -5   1   5      149.82       76.16     87.15 o 
  -4   1   5      492.22      621.18    112.01 o 
  -3   1   5      386.70      408.64    118.32 o 
  -2   1   5     6615.37     6696.14    189.87 o 
  -1   1   5    11396.30    10357.07    298.61 o 
   0   1   5      989.65      528.65    229.41 o 
   1   1   5    11388.92    10602.06    343.30 o 
   2   1   5     6630.03     6421.76    233.23 o 
   3   1   5      375.78      392.09    138.30 o 
   4   1   5      497.08      520.03    110.07 o 
   5   1   5      148.90       49.47    126.79 o 
   6   1   5      160.12      212.69    104.57 o 
   7   1   5       15.29      -68.54    128.24 o 
   8   1   5        6.81      -18.13     52.77 o 
  -8   2   5       39.93       91.62     96.07 o 
  -6   2   5       61.90       96.43    161.89 o 
  -5   2   5       86.68      124.71    110.88 o 
  -4   2   5      126.52      264.13    153.87 o 
  -3   2   5     2086.55     2184.54    132.34 o 
  -2   2   5     2115.02     1996.12    145.90 o 
  -1   2   5    10317.89    10209.72    434.76 o 
   0   2   5     5593.39     3920.31    506.53 o 
   1   2   5    10395.75     9663.74    339.45 o 
   2   2   5     2120.41     1877.02    179.28 o 
   3   2   5     2050.97     2145.08    135.42 o 
   4   2   5      129.13      117.16    103.44 o 
   5   2   5       86.97       65.49    139.92 o 
   7   2   5       98.99     -110.22    274.83 o 
   8   2   5       39.87        9.92     63.70 o 
  -8   3   5       43.00      -14.61     95.09 o 
  -7   3   5       13.33        5.82    174.28 o 
  -6   3   5       85.81       58.12    116.18 o 
  -5   3   5      190.08      272.65    108.66 o 
  -4   3   5      245.79      408.58    126.67 o 
  -3   3   5     3816.36     4151.50    173.06 o 
  -2   3   5      462.55      419.02    125.29 o 
  -1   3   5    19858.55    19605.53    469.63 o 
   0   3   5     9406.03     8795.31    233.02 o 
   1   3   5    19912.04    16758.57    952.19 o 
   2   3   5      448.02      355.61    114.00 o 
   3   3   5     3800.58     3883.94    409.31 o 
   4   3   5      244.54      293.82     90.51 o 
   5   3   5      189.35       65.64    163.38 o 
   6   3   5       85.75       80.71    101.94 o 
   7   3   5       13.24      174.35    184.33 o 
   8   3   5       43.02      -57.60    155.98 o 
  -7   4   5      125.68       -3.51    115.43 o 
  -6   4   5      170.73      180.63    112.64 o 
  -5   4   5      347.25      234.12     90.86 o 
  -4   4   5      545.50      809.18    155.07 o 
  -3   4   5      267.23      199.73    116.59 o 
  -2   4   5     2261.00     2488.61    157.26 o 
  -1   4   5     2954.57     3018.50    170.99 o 
   0   4   5     1373.17     1387.88    119.67 o 
   1   4   5     2945.40     2739.85    164.33 o 
   2   4   5     2215.89     2408.80    154.01 o 
   3   4   5      276.78      227.74    136.47 o 
   4   4   5      544.80      521.25    140.11 o 
   5   4   5      349.94      366.49    183.76 o 
   6   4   5      170.39       11.46    192.08 o 
   7   4   5      125.52       -3.71    199.63 o 
  -7   5   5       32.25      -35.41     80.39 o 
  -6   5   5      115.08      335.71    117.35 o 
  -5   5   5      238.59      243.63     86.37 o 
  -4   5   5      536.24      497.78    113.94 o 
  -3   5   5     1424.36     1446.98    124.00 o 
  -2   5   5     1209.78     1365.98    152.61 o 
  -1   5   5     3331.94     3424.63    137.20 o 
   0   5   5      175.45      128.98    118.38 o 
   1   5   5     3380.63     3275.55    179.98 o 
   2   5   5     1221.22     1252.24    167.09 o 
   3   5   5     1421.66     1283.70    370.68 o 
   4   5   5      536.55      613.48    185.23 o 
   5   5   5      236.80      106.63    123.22 o 
   6   5   5      115.29      -70.66    201.17 o 
   7   5   5       32.18       83.32    263.35 o 
  -7   6   5       23.55      -66.81    105.35 o 
  -6   6   5      158.28       20.47    113.64 o 
  -5   6   5      140.37      183.87    136.38 o 
  -4   6   5      389.42      338.65    151.92 o 
  -3   6   5      455.37      480.32    152.94 o 
  -2   6   5      812.93      686.91    114.26 o 
  -1   6   5     3042.91     3310.64    148.64 o 
   0   6   5       42.72      -37.94    128.99 o 
   1   6   5     3086.02     3113.95    149.60 o 
   2   6   5      786.89      813.69    113.05 o 
   3   6   5      451.86      522.24    103.51 o 
   4   6   5      392.33      337.10    116.07 o 
   5   6   5      139.41      -65.73    195.98 o 
   6   6   5      158.45       17.15    180.68 o 
   7   6   5       23.55      108.87    197.58 o 
  -7   7   5        7.99       37.29    170.06 o 
  -6   7   5        7.88      -47.91    167.94 o 
  -5   7   5       14.39      -17.66    112.27 o 
  -4   7   5     1020.72     1077.24    168.35 o 
  -3   7   5      535.52      542.76    115.77 o 
  -2   7   5      327.73      427.46    126.48 o 
  -1   7   5     4371.32     4858.10    228.68 o 
   0   7   5       55.41      118.49    105.02 o 
   1   7   5     4361.40     4262.68    155.75 o 
   2   7   5      321.34      315.61     92.56 o 
   3   7   5      542.38      581.83    163.43 o 
   4   7   5     1027.55      932.16    189.90 o 
   5   7   5       14.10      -49.45    123.94 o 
   6   7   5        7.87       58.43    125.44 o 
   7   7   5        7.96      151.63    210.57 o 
  -7   8   5       14.06        1.80    181.38 o 
  -6   8   5       27.18       14.16    180.56 o 
  -5   8   5       98.50       54.83    160.78 o 
  -4   8   5       34.76       48.48    152.96 o 
  -3   8   5      118.58      135.30    108.63 o 
  -2   8   5      262.43      223.77    159.38 o 
  -1   8   5     1024.64     1148.68    109.17 o 
   0   8   5      174.95       60.16    108.34 o 
   1   8   5     1029.08     1058.49     98.06 o 
   2   8   5      259.59      264.63    123.08 o 
   3   8   5      121.15       15.75     98.93 o 
   4   8   5       35.31      128.33    167.76 o 
   5   8   5       98.63        3.52    201.74 o 
   6   8   5       27.20       62.61    149.96 o 
   7   8   5       14.05      -80.01     80.01 o 
  -6   9   5        2.86      -54.52    139.44 o 
  -5   9   5      211.03      199.79    180.34 o 
  -4   9   5      248.67      289.97    133.98 o 
  -3   9   5      170.60      107.64    140.88 o 
  -2   9   5       14.67       64.56    103.18 o 
  -1   9   5      833.81      797.58     95.05 o 
   0   9   5       87.44       61.70     91.47 o 
   1   9   5      841.29      794.57    138.61 o 
   2   9   5       13.95       10.16    135.47 o 
   3   9   5      170.72      139.17    148.58 o 
   4   9   5      249.77      405.04    118.18 o 
   5   9   5      211.38      109.90    189.39 o 
   6   9   5        2.86       47.94    209.87 o 
  -6  10   5       86.70       18.75    363.48 o 
  -5  10   5       31.56       18.41    178.78 o 
  -4  10   5      442.86      444.65    216.56 o 
  -3  10   5      312.65      336.26    110.98 o 
  -2  10   5      248.93      325.11    149.58 o 
  -1  10   5      232.72      216.75    154.51 o 
   0  10   5      448.39      474.41    109.98 o 
   1  10   5      226.56      348.55    124.50 o 
   2  10   5      248.47      216.10    112.17 o 
   3  10   5      310.41      271.40    113.11 o 
   4  10   5      441.78      546.92    192.59 o 
   5  10   5       31.73      -12.55    121.82 o 
   6  10   5       87.00       75.21    218.06 o 
  -5  11   5       20.35     -107.91    262.99 o 
  -4  11   5       52.02       23.54    152.89 o 
  -3  11   5       63.78      106.17     91.77 o 
  -2  11   5       34.10       57.48    110.66 o 
  -1  11   5      545.66      332.85    140.23 o 
   0  11   5      252.53       37.89     92.47 o 
   1  11   5      544.77      491.69    113.09 o 
   2  11   5       33.10       45.43    114.02 o 
   3  11   5       64.14       58.63    162.68 o 
   4  11   5       52.48      102.47    206.41 o 
   5  11   5       20.38       15.04    213.45 o 
   6  11   5       16.51       64.45    227.73 o 
  -5  12   5       21.53      -97.57     98.51 o 
  -4  12   5       42.47       93.32    236.11 o 
  -3  12   5      225.11      172.08    173.27 o 
  -2  12   5       87.12      140.49    204.94 o 
  -1  12   5      180.15      110.91    133.11 o 
   0  12   5       32.59      -64.71    125.87 o 
   1  12   5      181.54      199.60    100.04 o 
   2  12   5       86.24       73.46    146.85 o 
   3  12   5      225.27      215.10    178.67 o 
   4  12   5       42.49       88.01    202.89 o 
   5  12   5       21.46      -37.02    140.85 o 
  -5  13   5       45.65      -47.36    126.93 o 
  -4  13   5        8.08      128.46    288.02 o 
  -3  13   5      218.63      101.43    140.25 o 
  -2  13   5       74.05       36.35    212.88 o 
  -1  13   5      251.48      144.33    197.01 o 
   0  13   5      536.74      670.32    221.08 o 
   1  13   5      254.81      163.23    119.28 o 
   2  13   5       73.71       50.85    148.21 o 
   3  13   5      217.48      255.34    182.26 o 
   4  13   5        8.06       27.39    247.76 o 
   5  13   5       45.68     -122.08    122.08 o 
  -4  14   5       76.44      132.94    289.30 o 
  -3  14   5       21.09      112.37    153.08 o 
  -2  14   5       32.30       24.11    141.59 o 
  -1  14   5        7.45       14.53    120.83 o 
   0  14   5       24.44      152.31    140.04 o 
   1  14   5        8.10       84.53    111.10 o 
   2  14   5       32.94       51.50    113.26 o 
   3  14   5       21.05      -20.29    215.28 o 
   4  14   5       76.64       75.66    153.54 o 
  -3  15   5       15.07       41.31    101.76 o 
  -2  15   5       20.96       85.83    210.45 o 
  -1  15   5       73.23      115.15    131.76 o 
   0  15   5      682.15      598.60    157.32 o 
   1  15   5       74.46       25.78    117.28 o 
   2  15   5       21.35       19.12    127.45 o 
   3  15   5       15.41      -40.57     68.32 o 
  -2  16   5        1.72       65.27     56.08 o 
  -1  16   5       24.71       13.38     92.28 o 
   0  16   5        0.97       42.54     76.34 o 
   1  16   5       24.87      -15.37    145.92 o 
   2  16   5        1.72      -10.69    133.71 o 
  -1  17   5       55.63       91.51     97.43 o 
   0  17   5       30.74       60.37     55.19 o 
   1  17   5       55.54       88.32    119.48 o 
   1   0   6    29625.68    26650.23    593.24 o 
   2   0   6    18519.17    17604.84    584.55 o 
   3   0   6      934.21     1139.18    112.86 o 
   4   0   6       11.97      -31.82     95.10 o 
   5   0   6      931.96      755.17    154.31 o 
   6   0   6      301.63      214.59    116.84 o 
   7   0   6      185.72      154.31    114.36 o 
   8   0   6        9.46       14.48     80.12 o 
  -8   1   6        7.09      -35.02     46.91 o 
  -6   1   6       15.62       72.26    159.05 o 
  -5   1   6        2.41       10.58     86.58 o 
  -4   1   6      999.47     1052.31     98.09 o 
  -3   1   6      856.38      903.64     95.82 o 
  -2   1   6    11081.33    10823.98    217.61 o 
  -1   1   6     8781.62     7768.44    204.85 o 
   0   1   6     1571.64     1648.66    200.79 o 
   1   1   6     8717.15     8143.55    244.36 o 
   2   1   6    11046.34     9937.94    278.16 o 
   3   1   6      864.75     1135.32    144.67 o 
   4   1   6      996.94     1321.21    165.44 o 
   5   1   6        2.36       76.87    209.55 o 
   6   1   6       15.38       79.56    199.37 o 
   7   1   6        6.45     -131.10    131.10 o 
   8   1   6        7.11       -3.38     58.36 o 
  -8   2   6        6.20       14.32     62.74 o 
  -7   2   6       74.63      387.55    211.34 o 
  -6   2   6       98.68      173.56    168.17 o 
  -5   2   6      160.20      170.83    127.88 o 
  -4   2   6      396.46      388.47     86.45 o 
  -3   2   6        1.02       51.30    100.29 o 
  -2   2   6      467.88      451.99    132.42 o 
  -1   2   6    42510.55    37547.60    861.79 o 
   0   2   6      212.23      120.19    115.80 o 
   1   2   6    42213.70    37842.14   1216.10 o 
   2   2   6      477.08      529.93    181.12 o 
   3   2   6        2.10       79.58    108.85 o 
   4   2   6      395.09      354.06     82.89 o 
   5   2   6      160.42      101.63    101.00 o 
   6   2   6       98.63        1.92    197.77 o 
   7   2   6       74.58      -51.22    127.77 o 
   8   2   6        6.22       20.92     57.55 o 
  -7   3   6       41.03     -147.79    174.67 o 
  -6   3   6       18.35      -32.42     98.71 o 
  -5   3   6      121.80      128.75     92.65 o 
  -4   3   6      245.82      264.07    139.00 o 
  -3   3   6     1714.14     1752.00    130.39 o 
  -2   3   6     2157.67     2204.84    152.21 o 
  -1   3   6    14448.36    13881.03    363.92 o 
   0   3   6      767.32      457.01    174.52 o 
   1   3   6    14578.74    12937.46    451.01 o 
   2   3   6     2143.61     2266.19    173.23 o 
   3   3   6     1724.75     1595.05    169.07 o 
   4   3   6      245.76      242.42    175.05 o 
   5   3   6      120.93       51.33    150.87 o 
   6   3   6       18.46       -6.28    143.32 o 
   7   3   6       41.16     -143.11    180.81 o 
  -7   4   6       22.38      -76.10    193.80 o 
  -6   4   6      307.80      265.46    104.42 o 
  -5   4   6       97.84      126.41    102.35 o 
  -4   4   6       45.28       13.68    139.56 o 
  -3   4   6      817.58      745.54    108.27 o 
  -2   4   6      539.46      603.04    113.33 o 
  -1   4   6     1462.03     1511.46    189.88 o 
   0   4   6     2365.54     2201.02    155.45 o 
   1   4   6     1450.33     1499.53    152.48 o 
   2   4   6      536.12      473.51    132.53 o 
   3   4   6      809.81      805.06    143.09 o 
   4   4   6       46.91       15.81    130.89 o 
   5   4   6       97.51       69.96    167.95 o 
   6   4   6      308.30      314.52    204.94 o 
   7   4   6       22.47       22.85    184.84 o 
  -7   5   6       31.57       99.20     87.33 o 
  -6   5   6       61.69       99.75    111.16 o 
  -5   5   6       48.14       15.49     89.58 o 
  -4   5   6      208.83      164.89    153.97 o 
  -3   5   6      656.61      537.20    110.90 o 
  -2   5   6     2579.28     2899.13    156.95 o 
  -1   5   6     4256.55     4444.01    158.28 o 
   0   5   6     5797.24     6039.56    164.24 o 
   1   5   6     4300.86     4102.48    171.95 o 
   2   5   6     2569.65     2781.21    161.40 o 
   3   5   6      663.85      604.69    109.87 o 
   4   5   6      205.80      170.91    114.01 o 
   5   5   6       48.00      131.46    122.37 o 
   6   5   6       61.81       42.88    150.03 o 
   7   5   6       31.58       61.57    127.91 o 
  -7   6   6       47.80      -25.23    106.23 o 
  -6   6   6       11.42       -8.24    147.08 o 
  -5   6   6      102.71       90.87    109.63 o 
  -4   6   6       39.26       -6.73    102.92 o 
  -3   6   6      213.15      146.17     85.70 o 
  -2   6   6       97.24       77.30     96.28 o 
  -1   6   6     1566.93     1597.54    135.27 o 
   0   6   6     3798.04     3658.95    164.50 o 
   1   6   6     1529.86     1372.64    136.64 o 
   2   6   6       89.05       90.93     91.13 o 
   3   6   6      215.11      117.90    178.57 o 
   4   6   6       39.02       71.80    110.10 o 
   5   6   6      103.30       13.31    123.31 o 
   6   6   6       11.44      -23.11    198.22 o 
   7   6   6       47.86      -38.79    183.82 o 
  -7   7   6       45.00      -23.30     98.11 o 
  -6   7   6        9.17      -35.48    118.77 o 
  -5   7   6      320.50      326.61    159.66 o 
  -4   7   6      312.37      277.50    151.26 o 
  -3   7   6      241.53      266.78    152.80 o 
  -2   7   6     1016.65     1073.22    105.39 o 
  -1   7   6     3224.72     3430.44    233.12 o 
   0   7   6       20.66       78.67     94.34 o 
   1   7   6     3238.97     3172.69    144.73 o 
   2   7   6     1013.03     1026.73    113.45 o 
   3   7   6      243.04      121.06    151.60 o 
   4   7   6      313.98      352.98    167.95 o 
   5   7   6      320.71       55.41    266.00 o 
   6   7   6        9.20      -11.49    125.18 o 
   7   7   6       44.99       43.96     87.20 o 
  -7   8   6       93.52      -16.28     84.05 o 
  -6   8   6       68.30      133.14    178.71 o 
  -5   8   6      145.55       37.89    135.82 o 
  -4   8   6      186.99      246.60    158.42 o 
  -3   8   6      120.72      119.33    104.62 o 
  -2   8   6      498.63      559.25     91.51 o 
  -1   8   6     1185.44     1353.59    151.08 o 
   0   8   6      176.07      129.98    104.83 o 
   1   8   6     1172.01     1228.88    114.56 o 
   2   8   6      498.55      616.77     94.79 o 
   3   8   6      120.43      190.11    102.61 o 
   4   8   6      184.69       26.63    168.46 o 
   5   8   6      146.28      111.18    200.08 o 
   6   8   6       68.29       80.07    198.48 o 
   7   8   6       93.67       61.35     84.66 o 
  -6   9   6       17.67       51.14    191.32 o 
  -5   9   6       13.32       13.10     97.69 o 
  -4   9   6      136.36       56.39    129.02 o 
  -3   9   6      444.40      533.99    126.94 o 
  -2   9   6      660.59      733.96    157.24 o 
  -1   9   6        9.29      -52.80    107.03 o 
   0   9   6      101.30       20.86     89.31 o 
   1   9   6        8.27       77.76    121.79 o 
   2   9   6      664.22      740.10    144.36 o 
   3   9   6      447.89      443.06    152.41 o 
   4   9   6      135.82       57.86    116.37 o 
   5   9   6       13.14      -54.02    179.92 o 
  -6  10   6       19.30       16.64    122.38 o 
  -5  10   6       49.11      156.23    287.89 o 
  -4  10   6        2.57      -52.87    241.68 o 
  -3  10   6      127.99       51.69     97.00 o 
  -2  10   6        9.77       79.05    176.27 o 
  -1  10   6      646.79      525.96    107.45 o 
   0  10   6       15.14       95.07     89.30 o 
   1  10   6      639.21      945.77    123.15 o 
   2  10   6        9.65       88.78    108.63 o 
   3  10   6      129.19       67.00    102.54 o 
   4  10   6        2.43       -9.73    191.18 o 
   5  10   6       48.87       35.01    187.79 o 
   6  10   6       19.30       91.01    222.29 o 
  -5  11   6        7.85      -33.41    271.95 o 
  -4  11   6       99.46      132.32    146.86 o 
  -3  11   6      410.13      296.65    172.16 o 
  -2  11   6       95.66       11.68    115.78 o 
  -1  11   6      447.09      477.54    194.25 o 
   0  11   6      678.73      755.62    109.98 o 
   1  11   6      446.03      330.30    112.67 o 
   2  11   6       91.83      150.63    118.07 o 
   3  11   6      411.86      394.23    184.53 o 
   4  11   6       98.95      -37.38    224.21 o 
   5  11   6        8.01     -123.27    249.42 o 
   6  11   6       12.08        5.91     99.69 o 
  -5  12   6       17.88        8.26    287.64 o 
  -4  12   6       69.93      214.89    200.56 o 
  -3  12   6       18.61       26.73    178.66 o 
  -2  12   6      109.66      -48.32    202.70 o 
  -1  12   6      262.35      368.78    125.99 o 
   0  12   6       22.31       58.35    132.07 o 
   1  12   6      257.82      376.49    100.43 o 
   2  12   6      106.75       23.01    137.87 o 
   3  12   6       18.62       -2.06    200.37 o 
   4  12   6       69.79      143.11    197.90 o 
   5  12   6       17.89      110.09    257.75 o 
  -5  13   6       14.38       53.44    123.43 o 
  -4  13   6       29.20       34.15    103.69 o 
  -3  13   6       21.07        8.26    229.90 o 
  -2  13   6       96.16      -63.94    137.66 o 
  -1  13   6      152.89      191.69    181.00 o 
   0  13   6        0.72      -85.80    231.18 o 
   1  13   6      155.19      164.42    112.95 o 
   2  13   6       95.26      138.99     99.92 o 
   3  13   6       21.60      156.27    195.69 o 
   4  13   6       29.10     -123.14    266.26 o 
   5  13   6       14.38       28.44     88.73 o 
  -4  14   6       13.53       62.88    105.00 o 
  -3  14   6       28.33      -14.10    145.92 o 
  -2  14   6        2.43       57.18    125.06 o 
  -1  14   6       96.94       36.41    102.89 o 
   0  14   6       88.81       88.07     89.93 o 
   1  14   6       96.61       -0.04    120.17 o 
   2  14   6        2.32      -79.16    118.74 o 
   3  14   6       28.50      -11.22    106.52 o 
   4  14   6       13.49      -55.05    166.35 o 
  -3  15   6       25.63       42.96     65.06 o 
  -2  15   6       25.43       97.93    220.56 o 
  -1  15   6       57.09       67.72    180.24 o 
   0  15   6       78.94      -18.67    148.65 o 
   1  15   6       57.25      -22.90    111.90 o 
   2  15   6       25.74       48.33    106.06 o 
   3  15   6       25.76      -12.62     78.98 o 
  -2  16   6        9.02       13.05     64.14 o 
  -1  16   6       53.95        8.36     77.12 o 
   0  16   6        2.13       77.66    128.72 o 
   1  16   6       54.72       -5.24     62.57 o 
   2  16   6        8.98       49.60    169.77 o 
  -1  17   6        0.00      116.02     99.15 o 
   0  17   6       95.27      138.09     77.17 o 
   1  17   6        0.00       38.53    271.19 o 
   1   0   7        1.71      -16.68    118.44 o 
   2   0   7     4863.87     4574.26    166.01 o 
   3   0   7     3962.65     4361.40    141.91 o 
   4   0   7       19.28      -14.46     81.39 o 
   5   0   7        5.35      -56.07    208.01 o 
   6   0   7       92.68       90.95    206.41 o 
   7   0   7       10.51       73.67    183.95 o 
   8   0   7        3.64       65.67     47.66 o 
  -8   1   7       65.05      113.84     83.79 o 
  -5   1   7      690.36      896.11    150.86 o 
  -4   1   7      777.42     1027.89     81.09 o 
  -3   1   7     2036.87     2269.33    119.84 o 
  -2   1   7     2935.98     3205.88    148.95 o 
  -1   1   7     2818.97     2519.87    139.54 o 
   0   1   7     1214.45     1013.21    164.79 o 
   1   1   7     2863.84     2676.02    168.64 o 
   2   1   7     2890.23     3012.22    153.42 o 
   3   1   7     2033.81     2069.79    118.96 o 
   4   1   7      770.40      738.02     86.36 o 
   5   1   7      691.06      722.08    149.63 o 
   7   1   7      269.62      191.50    204.56 o 
   8   1   7       65.02       32.52     68.53 o 
  -8   2   7       21.46        8.00    228.37 o 
  -7   2   7       15.76      -76.72    133.79 o 
  -6   2   7      654.45      576.36    178.80 o 
  -5   2   7      352.68      415.44     94.22 o 
  -4   2   7      412.42      427.16     84.90 o 
  -3   2   7     1080.23      990.52    104.57 o 
  -2   2   7     1154.74     1330.68     98.81 o 
  -1   2   7     2553.07     2471.84    152.29 o 
   0   2   7     6200.99     6042.68    201.74 o 
   1   2   7     2502.78     2154.27    267.88 o 
   2   2   7     1152.58     1112.59    139.65 o 
   3   2   7     1099.98      892.52    123.67 o 
   4   2   7      419.50      378.23     90.43 o 
   5   2   7      351.43      447.90    156.75 o 
   6   2   7      653.89      593.45    122.91 o 
   7   2   7       15.68       -8.51    204.94 o 
   8   2   7       21.45       19.85     77.45 o 
  -6   3   7      175.85      182.70     85.26 o 
  -5   3   7      149.39       30.48    117.27 o 
  -4   3   7      361.23      266.63     98.78 o 
  -3   3   7      222.64      271.46    108.21 o 
  -2   3   7     2268.67     2371.53    116.31 o 
  -1   3   7    23508.05    24246.05    777.77 o 
   0   3   7      510.94      574.38    118.13 o 
   1   3   7    23674.15    23166.86   1342.04 o 
   2   3   7     2245.17     2438.33    173.15 o 
   3   3   7      219.47      240.09    118.43 o 
   4   3   7      362.06      372.48    116.69 o 
   5   3   7      150.96      144.16    111.67 o 
   6   3   7      175.69      124.42    151.43 o 
   7   3   7       21.37       -5.31    210.06 o 
  -7   4   7       23.54       75.78    212.69 o 
  -6   4   7      571.89      378.35    139.82 o 
  -5   4   7      316.65      305.29     88.52 o 
  -4   4   7       45.16       -4.45    125.01 o 
  -3   4   7     1287.97     1532.88    124.90 o 
  -2   4   7       66.17      142.84    101.05 o 
  -1   4   7     1665.16     1488.00    126.04 o 
   0   4   7      835.63      680.75    118.05 o 
   1   4   7     1631.85     1478.35    138.89 o 
   2   4   7       77.04       88.62    106.14 o 
   3   4   7     1269.54     1309.38    129.89 o 
   4   4   7       47.42      -44.45    110.60 o 
   5   4   7      315.90      252.83    105.68 o 
   6   4   7      571.55      433.91    129.49 o 
   7   4   7       23.54      143.43    210.45 o 
  -7   5   7       56.54      -49.64    115.78 o 
  -6   5   7       34.95       58.05     92.27 o 
  -5   5   7       81.80       59.91     77.99 o 
  -4   5   7      602.86      674.18    144.99 o 
  -3   5   7      195.11      242.95    115.82 o 
  -2   5   7       77.67      138.69    102.27 o 
  -1   5   7       59.77      -10.17    115.28 o 
   0   5   7     1304.06     1174.31    120.41 o 
   1   5   7       51.91      -43.65    129.85 o 
   2   5   7       81.36       75.02    135.21 o 
   3   5   7      198.75      268.09    126.43 o 
   4   5   7      601.25      586.18    122.12 o 
   5   5   7       81.13      195.39    102.19 o 
   6   5   7       35.03        9.09    207.89 o 
   7   5   7       56.46       11.55    128.33 o 
  -7   6   7       15.95      -30.02     57.87 o 
  -6   6   7        7.32      108.26    147.97 o 
  -5   6   7      124.13       48.93     93.35 o 
  -4   6   7       37.53       24.71    104.41 o 
  -3   6   7       56.56       53.59    120.34 o 
  -2   6   7      334.93      413.89     94.20 o 
  -1   6   7     4613.46     5164.98    341.33 o 
   0   6   7     1855.90     1840.81    121.26 o 
   1   6   7     4558.43     5018.35    166.11 o 
   2   6   7      339.13      395.92    106.46 o 
   3   6   7       57.46      158.73    185.10 o 
   4   6   7       39.49      106.25    165.45 o 
   5   6   7      124.40       44.53    125.81 o 
   6   6   7        7.38      -97.23    119.15 o 
   7   6   7       15.98      -80.56    100.13 o 
  -7   7   7        6.86      -63.98    106.03 o 
  -6   7   7       11.48        0.48    119.65 o 
  -5   7   7      178.89      122.86    136.18 o 
  -4   7   7      731.52      824.97    167.23 o 
  -3   7   7      234.51      292.16    152.80 o 
  -2   7   7      258.40      192.32     86.22 o 
  -1   7   7      158.57      215.72    122.21 o 
   0   7   7       35.88       14.50    104.60 o 
   1   7   7      153.86      194.20     97.35 o 
   2   7   7      269.17      197.27     88.38 o 
   3   7   7      234.74      256.35    115.83 o 
   4   7   7      733.66      530.72    173.96 o 
   5   7   7      179.94       61.70    197.33 o 
   6   7   7       11.43      -21.51    201.87 o 
   7   7   7        6.86      -55.75    190.54 o 
  -7   8   7       20.80       31.57    177.47 o 
  -6   8   7       20.24       40.39    146.18 o 
  -5   8   7       41.56       32.47     99.62 o 
  -4   8   7       84.45      -38.32    164.21 o 
  -3   8   7      260.74       21.07    116.29 o 
  -2   8   7      969.47     1150.34    135.18 o 
  -1   8   7      636.47      611.02    110.36 o 
   0   8   7      762.67      735.50     87.52 o 
   1   8   7      634.26      610.25    125.07 o 
   2   8   7      992.64     1275.72    143.88 o 
   3   8   7      259.06      183.56    181.96 o 
   4   8   7       86.77      208.46    170.64 o 
   5   8   7       41.16      106.12    182.41 o 
   6   8   7       20.26     -145.93    187.40 o 
   7   8   7       20.80      132.23    214.54 o 
  -6   9   7       80.55      -17.86    100.31 o 
  -5   9   7       55.74       71.24    104.64 o 
  -4   9   7        2.72       83.10    148.48 o 
  -3   9   7       11.26     -123.40    168.01 o 
  -2   9   7       56.96       99.71    112.64 o 
  -1   9   7     1312.91     1593.92    126.22 o 
   0   9   7      670.12      564.94     96.98 o 
   1   9   7     1330.58     1361.87    151.45 o 
   2   9   7       57.85       11.66    132.74 o 
   3   9   7       11.02       23.43    156.11 o 
   4   9   7        2.65       98.15    109.06 o 
   5   9   7       55.28      298.64    212.94 o 
   6   9   7       80.77      118.41    209.61 o 
  -6  10   7        2.97       90.38    102.59 o 
  -5  10   7      109.94       65.28    274.26 o 
  -4  10   7      634.27      749.00    158.49 o 
  -3  10   7      236.99      151.11     93.38 o 
  -2  10   7       74.14        0.19    190.28 o 
  -1  10   7       23.30       -5.94    117.24 o 
   0  10   7       44.86       84.96     97.81 o 
   1  10   7       21.97       12.47    121.56 o 
   2  10   7       77.68       78.78     88.62 o 
   3  10   7      234.97      165.52    135.82 o 
   4  10   7      633.67      368.05    240.66 o 
   5  10   7      109.91      140.68    203.41 o 
   6  10   7        2.96      252.94    145.97 o 
  -6  11   7       15.91       28.67    272.15 o 
  -5  11   7        3.45      -25.07    145.26 o 
  -4  11   7       89.28        2.42    153.15 o 
  -3  11   7      105.75       28.41    168.04 o 
  -2  11   7      475.08      539.75    127.60 o 
  -1  11   7      430.32      293.72    175.31 o 
   0  11   7      262.38      281.16    108.92 o 
   1  11   7      430.96      410.41     96.77 o 
   2  11   7      474.46      483.93    144.45 o 
   3  11   7      106.49       94.15    197.77 o 
   4  11   7       88.63      -65.73    218.51 o 
   5  11   7        3.45       -3.78    230.42 o 
   6  11   7       15.97       48.19     79.47 o 
  -5  12   7       59.96      -53.12    273.81 o 
  -4  12   7        3.45       45.35    119.66 o 
  -3  12   7      116.45       66.76    135.89 o 
  -2  12   7       25.00     -104.33    200.01 o 
  -1  12   7       23.60       31.07    107.33 o 
   0  12   7       70.70      -84.46    124.80 o 
   1  12   7       22.63       56.52     97.08 o 
   2  12   7       24.21      -67.36    152.57 o 
   3  12   7      118.16        6.27    204.43 o 
   4  12   7        3.54     -116.10    200.33 o 
   5  12   7       60.09       28.03    225.04 o 
  -5  13   7       22.10      -36.28    115.37 o 
  -4  13   7       77.80      103.37    268.43 o 
  -3  13   7       36.13      137.99    223.44 o 
  -2  13   7       89.99       61.89    212.81 o 
  -1  13   7      144.77      154.31    192.46 o 
   0  13   7      264.39      343.46    123.32 o 
   1  13   7      141.97       60.87    106.89 o 
   2  13   7       89.91      168.11    102.62 o 
   3  13   7       35.55       66.94    120.34 o 
   4  13   7       77.89      -24.71    243.28 o 
   5  13   7       22.25       34.40     63.24 o 
  -4  14   7        2.79      -41.16    128.28 o 
  -3  14   7       82.54       14.02    145.03 o 
  -2  14   7      186.28      243.79    214.09 o 
  -1  14   7       60.06       84.25     94.18 o 
   0  14   7       76.09       48.77    100.55 o 
   1  14   7       58.92       63.33    113.42 o 
   2  14   7      185.11      124.25    107.57 o 
   3  14   7       83.22       57.48    252.50 o 
   4  14   7        2.84      -31.00    153.50 o 
  -3  15   7        2.38      -28.96     59.62 o 
  -2  15   7        0.50       86.92    204.37 o 
  -1  15   7       65.50       65.03    206.48 o 
   0  15   7       69.50       -1.73    106.83 o 
   1  15   7       65.36      -17.97     84.88 o 
   2  15   7        0.45     -124.74    126.11 o 
   3  15   7        2.31      -15.79     95.12 o 
  -2  16   7        8.11       35.88     66.72 o 
  -1  16   7      104.94       41.25     80.15 o 
   0  16   7      200.92       47.22    136.68 o 
   1  16   7      103.96       29.71     70.31 o 
   2  16   7        8.14      -10.48     76.51 o 
   0  17   7      176.14      110.87     63.14 o 
   1  17   7       18.59       41.67    247.25 o 
   0   0   8    43198.66    43169.80   1020.61 o 
   1   0   8    25616.90    23806.31    358.39 o 
   2   0   8     1305.26     1170.20    123.44 o 
   3   0   8     5053.02     5446.03    203.53 o 
   4   0   8      575.57      521.27     84.03 o 
   5   0   8       49.75       56.46    116.90 o 
   7   0   8       63.13       98.05    168.97 o 
   8   0   8       25.58      -32.10     68.62 o 
  -8   1   8       14.23      -28.73     61.46 o 
  -7   1   8       17.19      209.61    219.60 o 
  -5   1   8      667.21      770.16    200.27 o 
  -4   1   8      352.09      405.45     98.58 o 
  -3   1   8     4474.63     4529.72    128.10 o 
  -2   1   8     2923.15     2861.38    122.58 o 
  -1   1   8    13677.89    12648.04    234.90 o 
   0   1   8     3593.76     2594.65    743.76 o 
   1   1   8    13484.09    11811.94    256.62 o 
   2   1   8     2888.83     2553.31    138.25 o 
   3   1   8     4414.69     4672.19    146.18 o 
   4   1   8      354.60      476.34    129.15 o 
   5   1   8      665.21      723.51    133.04 o 
   6   1   8      678.18      566.69    175.88 o 
   7   1   8       17.18      138.70    161.93 o 
   8   1   8       14.26      -60.12     77.37 o 
  -8   2   8       19.32      -67.13    113.91 o 
  -7   2   8       73.13       93.36    196.81 o 
  -5   2   8      492.34      500.80     92.05 o 
  -4   2   8      142.58      164.04     84.67 o 
  -3   2   8     1277.98     1527.13    107.16 o 
  -2   2   8     2606.31     2409.10    115.48 o 
  -1   2   8    27604.05    26693.04    949.05 o 
   0   2   8    24039.39    23000.49    424.76 o 
   1   2   8    27758.13    27610.38    648.41 o 
   2   2   8     2520.89     2432.92    152.75 o 
   3   2   8     1254.35     1363.10    141.34 o 
   4   2   8      143.65      145.57    148.77 o 
   5   2   8      489.23      450.53    157.13 o 
   6   2   8       12.61       35.50    112.83 o 
   7   2   8       73.22      -43.20    210.96 o 
   8   2   8       19.26       41.64    130.49 o 
  -7   3   8        2.67     -105.80    204.62 o 
  -6   3   8      611.04      739.75    132.54 o 
  -5   3   8      440.04      411.81    152.53 o 
  -4   3   8      139.69       94.98     92.95 o 
  -3   3   8     2413.49     2609.29    121.47 o 
  -2   3   8     2082.49     2273.84    102.31 o 
  -1   3   8     5776.24     5698.58    169.82 o 
   0   3   8    10845.02     9672.98    256.93 o 
   1   3   8     5953.45     5425.70    541.00 o 
   2   3   8     2114.19     2419.09    153.93 o 
   3   3   8     2408.76     2312.96    180.62 o 
   4   3   8      139.44      -35.36    127.93 o 
   5   3   8      440.16      426.99    128.64 o 
   6   3   8      612.60      686.96    199.57 o 
   7   3   8        2.64        1.86    189.71 o 
  -7   4   8       49.62       36.20    152.18 o 
  -6   4   8       23.18      -61.53    190.67 o 
  -5   4   8      118.80      155.88     85.45 o 
  -4   4   8        3.15       11.59    105.27 o 
  -3   4   8      489.49      437.42     90.01 o 
  -2   4   8     1133.17     1146.25    102.63 o 
  -1   4   8     2372.64     2741.99    133.42 o 
   0   4   8     1280.17     1228.36    131.99 o 
   1   4   8     2389.97     2799.99    160.96 o 
   2   4   8     1146.85     1272.60    140.44 o 
   3   4   8      500.12      560.35    138.29 o 
   4   4   8        2.85      -99.74    132.22 o 
   5   4   8      119.26      135.58    116.73 o 
   6   4   8       23.23      -27.76    115.21 o 
   7   4   8       49.57      -45.44    146.57 o 
  -7   5   8        3.84       18.37     74.11 o 
  -6   5   8      107.98      114.52    121.93 o 
  -5   5   8      280.46      216.10     86.22 o 
  -4   5   8      251.58      230.06    107.38 o 
  -3   5   8      406.54      465.53    103.56 o 
  -2   5   8      744.84      931.61    132.07 o 
  -1   5   8      267.59      180.26     96.70 o 
   0   5   8      113.12      233.42     97.35 o 
   1   5   8      244.46      225.73    128.80 o 
   2   5   8      738.73      870.31    138.99 o 
   3   5   8      404.24      560.97    115.13 o 
   4   5   8      249.92      351.06    169.36 o 
   5   5   8      280.93      118.08     95.27 o 
   6   5   8      107.82       77.45    179.85 o 
   7   5   8        3.84      -50.31    218.77 o 
  -7   6   8       21.73      -12.70     88.42 o 
  -6   6   8        4.83     -116.71    162.22 o 
  -5   6   8      399.16      457.69    129.09 o 
  -4   6   8      415.70      369.43     88.79 o 
  -3   6   8      743.73      877.54    109.92 o 
  -2   6   8     2015.63     2197.92    115.78 o 
  -1   6   8     7244.94     6936.40    346.33 o 
   0   6   8      507.62      618.67    110.59 o 
   1   6   8     7138.00     7120.07    343.07 o 
   2   6   8     2006.78     2028.95    235.53 o 
   3   6   8      746.27      705.67    206.41 o 
   4   6   8      415.21      464.22    186.76 o 
   5   6   8      400.09      395.74    175.12 o 
   6   6   8        4.87      -50.12    101.79 o 
   7   6   8       21.74        6.98    174.67 o 
  -7   7   8       53.76       22.43    176.37 o 
  -6   7   8       46.61        5.59    104.38 o 
  -5   7   8      321.86      405.83    107.38 o 
  -4   7   8      358.85      289.26    139.30 o 
  -3   7   8      307.51      288.14    167.31 o 
  -2   7   8        8.42       25.62     88.11 o 
  -1   7   8     1406.95     1446.74    109.74 o 
   0   7   8     1366.35     1401.73    112.32 o 
   1   7   8     1382.97     1517.20    107.56 o 
   2   7   8        7.96       29.65    100.30 o 
   3   7   8      308.06      259.22    180.75 o 
   4   7   8      356.60      246.42    174.35 o 
   5   7   8      321.32      311.44    182.28 o 
   6   7   8       46.62       40.26    203.34 o 
   7   7   8       53.79      105.16    221.84 o 
  -7   8   8       87.98       59.07    112.27 o 
  -6   8   8       59.75       36.66    149.75 o 
  -5   8   8       31.04       32.91    112.14 o 
  -4   8   8       35.91      101.63    156.60 o 
  -3   8   8      147.14       86.99    100.23 o 
  -2   8   8      317.56      447.45    195.02 o 
  -1   8   8      146.95      102.16     94.80 o 
   0   8   8     4767.53     4872.19    246.87 o 
   1   8   8      149.86      136.47     79.94 o 
   2   8   8      315.83      532.70    129.61 o 
   3   8   8      142.71       99.01    170.19 o 
   4   8   8       36.29      102.53    181.39 o 
   5   8   8       31.02      -41.67    180.24 o 
   6   8   8       60.09       75.72    209.55 o 
   7   8   8       87.98      309.08    112.80 o 
  -6   9   8        2.86      -37.60    161.61 o 
  -5   9   8      104.39        3.66    104.37 o 
  -4   9   8      236.96      270.84    117.55 o 
  -3   9   8      135.15      225.42    178.70 o 
  -2   9   8      753.93      882.01    136.36 o 
  -1   9   8     1465.62     1738.30    216.40 o 
   0   9   8      328.01      468.97    109.96 o 
   1   9   8     1453.25     1390.27    103.05 o 
   2   9   8      750.81      887.96    155.91 o 
   3   9   8      133.84      118.34    163.47 o 
   4   9   8      239.05      194.97    117.18 o 
   5   9   8      104.50       35.01    194.77 o 
   6   9   8        2.86     -126.41    206.09 o 
  -6  10   8       12.80     -122.44    287.38 o 
  -5  10   8       57.34      115.78    267.41 o 
  -4  10   8       85.58       -2.22    145.96 o 
  -3  10   8       94.77      164.57    119.78 o 
  -2  10   8       17.35       87.26     98.63 o 
  -1  10   8      530.84      420.53    123.10 o 
   0  10   8        0.36      -10.70     91.81 o 
   1  10   8      516.11      432.44     93.84 o 
   2  10   8       16.74       53.82     88.38 o 
   3  10   8       95.00      113.38    106.30 o 
   4  10   8       84.74      217.16    120.29 o 
   5  10   8       57.25      -83.01    221.26 o 
   6  10   8       12.75       89.16    209.29 o 
  -6  11   8        5.66     -128.01    128.01 o 
  -5  11   8       48.69      153.41    145.72 o 
  -4  11   8       62.59      -54.95    146.42 o 
  -3  11   8      352.74      330.66    174.27 o 
  -2  11   8      272.89       74.36    117.98 o 
  -1  11   8      595.30      537.08    145.23 o 
   0  11   8      246.37      293.19     87.31 o 
   1  11   8      597.22      585.00    110.35 o 
   2  11   8      279.01       60.86    147.97 o 
   3  11   8      353.55      377.56    206.48 o 
   4  11   8       62.74       22.40    189.00 o 
   5  11   8       48.63      -13.38    225.30 o 
   6  11   8        5.68      -18.03     97.12 o 
  -5  12   8       10.57       69.89    291.28 o 
  -4  12   8      102.19      -67.39    122.74 o 
  -3  12   8      127.78      107.65    177.11 o 
  -2  12   8      282.71      145.74    208.33 o 
  -1  12   8      185.06       78.72     95.77 o 
   0  12   8        5.27       12.78     89.97 o 
   1  12   8      186.22       99.74    108.14 o 
   2  12   8      284.99      295.05    159.10 o 
   3  12   8      127.38      158.67    202.51 o 
   4  12   8      102.18      -43.65    208.59 o 
   5  12   8       10.42      -37.70    216.33 o 
  -5  13   8        8.91       26.82    290.45 o 
  -4  13   8        3.60      152.32    147.16 o 
  -3  13   8        7.53      -35.62    178.51 o 
  -2  13   8      189.01      150.44    124.96 o 
  -1  13   8      378.96      355.26    111.61 o 
   0  13   8        0.58        8.10    107.03 o 
   1  13   8      380.96      474.47    109.78 o 
   2  13   8      189.39      198.91    107.21 o 
   3  13   8        7.22      -17.59    140.23 o 
   4  13   8        3.57      -79.94    230.42 o 
   5  13   8        8.87       67.74    157.20 o 
  -4  14   8       10.66       29.64     91.91 o 
  -3  14   8        9.74      -35.31    178.03 o 
  -2  14   8       15.98       54.21    212.17 o 
  -1  14   8       86.75       88.26    188.94 o 
   0  14   8        3.69      -55.36    102.10 o 
   1  14   8       86.06       -4.76     93.63 o 
   2  14   8       15.78      -10.36     98.26 o 
   3  14   8        9.76     -118.22    129.11 o 
   4  14   8       10.67       18.12     74.36 o 
  -3  15   8       23.07        2.93     76.60 o 
  -2  15   8       30.98        2.11    209.17 o 
  -1  15   8       18.34      -20.28    166.96 o 
   0  15   8      222.00       33.95    129.63 o 
   1  15   8       18.20       54.30    114.45 o 
   2  15   8       31.04      -48.77    119.39 o 
   3  15   8       22.85      -40.80    104.32 o 
  -2  16   8       44.92       69.41     70.20 o 
  -1  16   8       25.58      -57.20    133.96 o 
   0  16   8      166.55       15.36    150.41 o 
   1  16   8       25.42        6.48    114.99 o 
   2  16   8       44.70      -53.47    134.57 o 
   0  17   8        7.59       -8.44     82.64 o 
   1   0   9    26441.50    24611.11    703.14 o 
   2   0   9      634.07      640.72    105.31 o 
   3   0   9      107.55       84.84    109.43 o 
   4   0   9     1279.30     1423.22     94.33 o 
   5   0   9      240.04      338.40    149.13 o 
   8   0   9        5.35       57.01    140.33 o 
  -8   1   9       14.65      -62.57     62.57 o 
  -7   1   9       45.22      -24.92    122.74 o 
  -5   1   9      169.97       52.04    187.53 o 
  -4   1   9       63.73      135.42     83.56 o 
  -3   1   9      418.28      324.16     98.11 o 
  -2   1   9     6000.57     6171.31    158.38 o 
  -1   1   9    14753.57    13674.99    389.87 o 
   0   1   9       50.18      164.47    112.18 o 
   1   1   9    14771.79    13482.08    402.46 o 
   2   1   9     6062.44     5599.06    247.79 o 
   3   1   9      426.22      206.10    100.40 o 
   4   1   9       61.46      159.52    105.96 o 
   5   1   9      170.68      226.66    124.45 o 
   6   1   9      209.64      167.15    113.78 o 
   7   1   9       45.13       -8.96    193.61 o 
   8   1   9       14.65        6.02     94.37 o 
  -8   2   9       44.16      -77.41    100.45 o 
  -5   2   9      925.63      885.25    132.00 o 
  -4   2   9     1587.60     1699.31     96.32 o 
  -3   2   9     3880.94     3991.84    122.00 o 
  -2   2   9      536.29      651.94    107.27 o 
  -1   2   9    29422.88    28309.15    464.93 o 
   0   2   9     6538.20     6564.92    191.49 o 
   1   2   9    29274.54    27119.93    559.77 o 
   2   2   9      538.33      651.87    144.49 o 
   3   2   9     3872.04     3836.80    171.42 o 
   4   2   9     1585.45     1480.78    138.22 o 
   5   2   9      924.18      909.62    124.51 o 
   6   2   9       11.98      -46.21    194.44 o 
   7   2   9      237.28      120.52    230.48 o 
   8   2   9       44.10      -67.33    123.14 o 
  -7   3   9       13.73       20.71    132.86 o 
  -6   3   9      114.03      134.09    124.08 o 
  -5   3   9       53.92       -1.88    100.78 o 
  -4   3   9       47.37       11.71     91.14 o 
  -3   3   9      478.69      465.94     93.17 o 
  -2   3   9      152.03      202.59     93.24 o 
  -1   3   9     9945.97    10264.85    300.62 o 
   0   3   9      355.94      368.63    108.13 o 
   1   3   9     9962.03     9819.02    231.98 o 
   2   3   9      148.66      141.31    113.15 o 
   3   3   9      466.75      300.69    129.68 o 
   4   3   9       49.44      -39.45    114.78 o 
   5   3   9       55.27       31.34    128.10 o 
   6   3   9      114.43      -96.45    208.78 o 
   7   3   9       13.69     -138.89    183.82 o 
  -7   4   9       37.02        2.69    212.24 o 
  -6   4   9       68.07      147.49    132.04 o 
  -5   4   9     1619.54     1618.29    124.26 o 
  -4   4   9      318.21      324.76     97.98 o 
  -3   4   9      342.28      305.91     80.23 o 
  -2   4   9      908.76     1008.83     92.47 o 
  -1   4   9     4039.48     3703.75    130.21 o 
   0   4   9     4181.04     4331.22    181.64 o 
   1   4   9     3964.22     3414.07    187.81 o 
   2   4   9      930.31      767.34    129.40 o 
   3   4   9      341.28      337.83    133.54 o 
   4   4   9      313.14      253.74    116.46 o 
   5   4   9     1620.90     1701.94    216.65 o 
   6   4   9       68.07       57.96    109.69 o 
   7   4   9       36.98      267.28    206.09 o 
  -7   5   9       52.54      109.69     71.16 o 
  -6   5   9       96.65      216.56    152.78 o 
  -5   5   9      148.62       96.81     99.88 o 
  -4   5   9      583.05      575.23     99.06 o 
  -3   5   9     1997.20     2282.48    113.93 o 
  -2   5   9      554.93      652.82    100.24 o 
  -1   5   9     1586.02     1525.94    118.61 o 
   0   5   9      160.35      306.81    107.05 o 
   1   5   9     1587.15     1563.33    140.02 o 
   2   5   9      575.98      554.47    114.47 o 
   3   5   9     1998.61     2128.65    154.82 o 
   4   5   9      580.16      572.39    199.25 o 
   5   5   9      150.44     -101.28    112.66 o 
   6   5   9       96.87      275.99    190.03 o 
   7   5   9       52.44       40.07    192.20 o 
  -7   6   9       14.36       11.68     92.61 o 
  -6   6   9       45.27       -0.35    102.32 o 
  -5   6   9      327.93      316.52    123.18 o 
  -4   6   9       57.93       65.36    100.90 o 
  -3   6   9      258.52      401.45     92.09 o 
  -2   6   9      280.75      256.62     93.39 o 
  -1   6   9      621.54      545.07    103.10 o 
   0   6   9     3915.32     4011.73    249.36 o 
   1   6   9      614.00      540.46    106.91 o 
   2   6   9      286.88      273.28    112.23 o 
   3   6   9      261.08      351.30    127.90 o 
   4   6   9       60.31      174.67    185.16 o 
   5   6   9      328.16      351.38    182.73 o 
   6   6   9       45.41       16.00    116.65 o 
   7   6   9       14.39        3.25     82.14 o 
  -7   7   9        4.05       23.84     97.59 o 
  -6   7   9        8.72       20.04    105.01 o 
  -5   7   9      268.97      222.85    106.52 o 
  -4   7   9       17.90       25.18    105.78 o 
  -3   7   9      221.15      354.46    160.65 o 
  -2   7   9      103.62      118.66     87.50 o 
  -1   7   9     1479.40     1485.01     93.97 o 
   0   7   9      226.91      191.80     82.56 o 
   1   7   9     1465.74     1403.03    101.66 o 
   2   7   9       98.68       78.40     90.04 o 
   3   7   9      224.95      665.90    172.49 o 
   4   7   9       17.48      -14.14    177.10 o 
   5   7   9      270.58      303.32    178.96 o 
   6   7   9        8.65      134.99    179.79 o 
   7   7   9        4.01       16.89     75.73 o 
  -7   8   9        1.16       30.00     85.39 o 
  -6   8   9       21.11       91.93    139.14 o 
  -5   8   9       29.13       19.21    117.05 o 
  -4   8   9      261.87      195.27    108.56 o 
  -3   8   9       99.79      381.74    223.37 o 
  -2   8   9      399.51      449.22    105.36 o 
  -1   8   9      493.27      405.34    100.38 o 
   0   8   9       79.79      119.93     91.81 o 
   1   8   9      493.23      554.84    113.94 o 
   2   8   9      416.66      373.18     94.75 o 
   3   8   9       98.18       -4.86    170.64 o 
   4   8   9      258.08      -49.41    174.86 o 
   5   8   9       28.98      -12.16    172.30 o 
   6   8   9       21.11      -25.99    180.68 o 
   7   8   9        1.16       -9.41    105.50 o 
  -6   9   9        3.45        1.34    103.69 o 
  -5   9   9       36.32      -47.75    111.30 o 
  -4   9   9      147.06      288.96    141.53 o 
  -3   9   9      152.45      -27.78    193.74 o 
  -2   9   9       52.27       75.38    103.90 o 
  -1   9   9      157.83      124.38     99.55 o 
   0   9   9        7.78     -109.87    109.87 o 
   1   9   9      160.48      193.21     87.17 o 
   2   9   9       53.33       26.63     91.52 o 
   3   9   9      150.22      204.79    105.43 o 
   4   9   9      147.71       88.29    139.88 o 
   5   9   9       35.85      -58.50    181.84 o 
   6   9   9        3.44       47.17    200.65 o 
  -6  10   9        2.54      -55.17    277.20 o 
  -5  10   9       46.26      104.13    254.87 o 
  -4  10   9      158.32      234.29    146.25 o 
  -3  10   9      424.35      366.24    126.34 o 
  -2  10   9      103.19      176.57     97.23 o 
  -1  10   9      372.21      386.63    142.00 o 
   0  10   9        4.13      153.48    122.37 o 
   1  10   9      368.82      453.67     91.10 o 
   2  10   9      100.95      142.65     89.20 o 
   3  10   9      426.67      340.93    109.77 o 
   4  10   9      158.68       95.44    119.96 o 
   5  10   9       46.23       14.85    187.79 o 
   6  10   9        2.58       -5.03     87.52 o 
  -6  11   9       13.92      -70.56     70.56 o 
  -5  11   9       47.52      -32.32    277.27 o 
  -4  11   9       34.21      -61.67    147.75 o 
  -3  11   9      323.05      443.93    202.19 o 
  -2  11   9       45.77       69.32    110.84 o 
  -1  11   9      299.10      270.57     85.54 o 
   0  11   9      306.67      388.52    116.18 o 
   1  11   9      301.67      298.67    104.60 o 
   2  11   9       44.80        3.37    111.44 o 
   3  11   9      323.87      262.10    204.11 o 
   4  11   9       34.10      -25.36    114.48 o 
   6  11   9       13.96      169.36    206.35 o 
  -5  12   9       20.86      -87.69    291.67 o 
  -4  12   9       69.06      -49.14     95.94 o 
  -3  12   9       22.71      -32.10    122.02 o 
  -2  12   9      170.05      139.06    141.41 o 
  -1  12   9      427.85      437.83     84.46 o 
   0  12   9      111.96       95.06    113.96 o 
   1  12   9      429.32      460.41    133.56 o 
   2  12   9      169.92      103.53    140.31 o 
   3  12   9       22.90      -90.05    196.24 o 
   4  12   9       69.26      -73.80    204.05 o 
   5  12   9       20.97       29.06    220.37 o 
  -5  13   9        4.89       86.78     99.79 o 
  -4  13   9       10.07      -17.67    255.12 o 
  -3  13   9      101.63       -4.08    172.01 o 
  -2  13   9        6.70       86.30    116.96 o 
  -1  13   9      260.15      369.22    113.03 o 
   0  13   9      466.93      583.54    117.92 o 
   1  13   9      257.45      255.11    107.33 o 
   2  13   9        6.77      136.05    110.03 o 
   3  13   9      101.45      107.01    145.39 o 
   4  13   9       10.10       10.82    220.11 o 
   5  13   9        4.93      -56.47    160.94 o 
  -4  14   9       13.43      -91.80    104.45 o 
  -3  14   9        2.04       66.34    167.93 o 
  -2  14   9       34.40       51.40    186.70 o 
  -1  14   9       37.47       55.94    167.12 o 
   0  14   9      123.10      157.13    120.77 o 
   1  14   9       38.33        3.27    100.89 o 
   2  14   9       34.08       50.18    107.86 o 
   3  14   9        1.93      102.19    129.23 o 
   4  14   9       13.32      -55.41    163.46 o 
  -3  15   9       39.32       61.07     83.89 o 
  -2  15   9       79.55       54.20     75.42 o 
  -1  15   9       42.00      -73.99    134.67 o 
   0  15   9      401.53      305.15    104.95 o 
   1  15   9       42.36       37.34     99.85 o 
   2  15   9       79.25       47.75    105.46 o 
   3  15   9       39.44       14.81     82.42 o 
  -2  16   9       23.58       47.28     64.93 o 
  -1  16   9        1.95       -3.76    127.48 o 
   0  16   9       24.38      -68.79     78.89 o 
   1  16   9        1.92      -22.77     53.42 o 
   2  16   9       23.49      -40.80    148.28 o 
   0  17   9        0.42      -81.25     86.86 o 
   0   0  10    10220.18     7680.60   3577.23 o 
   1   0  10     2001.24     1885.52    127.01 o 
   2   0  10     4311.66     4424.53    129.05 o 
   3   0  10      231.39      269.91     85.75 o 
   4   0  10       89.15       -5.24     92.34 o 
   5   0  10      364.05      341.46    136.78 o 
   6   0  10      127.43      151.24    211.73 o 
   7   0  10        2.34       22.53    150.28 o 
   8   0  10        0.56       -0.84     62.48 o 
  -8   1  10        1.32       63.63     86.05 o 
  -7   1  10        5.05      246.35    158.86 o 
  -6   1  10       19.78      -40.93    121.35 o 
  -5   1  10      623.64      642.38     87.18 o 
  -4   1  10       99.09      136.75     73.40 o 
  -3   1  10      903.93     1232.89    108.24 o 
  -2   1  10      417.03      453.39     83.59 o 
  -1   1  10      457.85      316.31    105.81 o 
   0   1  10        1.09       27.62    107.81 o 
   1   1  10      487.20      308.30    135.90 o 
   2   1  10      409.92      344.97    110.63 o 
   3   1  10      875.66      934.33    106.19 o 
   4   1  10       97.75      183.48    130.41 o 
   5   1  10      624.74      528.66    132.17 o 
   6   1  10       19.95        5.18    215.57 o 
   7   1  10        5.07      153.03    212.56 o 
   8   1  10        1.32       22.83     73.90 o 
  -8   2  10       15.56      -70.21    181.20 o 
  -6   2  10      288.59      106.95    207.95 o 
  -5   2  10       31.01       45.12    148.10 o 
  -4   2  10      795.36      847.30     79.60 o 
  -3   2  10      632.53      742.48    103.67 o 
  -2   2  10      605.78      650.39     98.91 o 
  -1   2  10     1668.12     1747.86    138.18 o 
   0   2  10     2918.62     2757.37    154.11 o 
   1   2  10     1647.72     1717.43    133.01 o 
   2   2  10      576.83      647.86    127.36 o 
   3   2  10      629.65      667.45    116.63 o 
   4   2  10      788.78      719.71    108.24 o 
   5   2  10       31.04      124.51    121.80 o 
   6   2  10      288.20      184.78    138.69 o 
   7   2  10       40.53      199.05    209.81 o 
   8   2  10       15.61      241.74    163.47 o 
  -7   3  10       79.00        8.28    157.33 o 
  -6   3  10       60.15       59.46    288.92 o 
  -5   3  10      145.85      149.36     97.41 o 
  -4   3  10      574.21      446.42     87.54 o 
  -3   3  10     1469.46     1566.58    103.95 o 
  -2   3  10     1463.72     1389.96     98.05 o 
  -1   3  10     8020.14     7696.26    232.00 o 
   0   3  10     9852.87    10116.77    201.53 o 
   1   3  10     7874.28     7384.14    204.35 o 
   2   3  10     1430.55     1355.36    125.26 o 
   3   3  10     1452.60     1354.70    192.01 o 
   4   3  10      576.84      337.02    138.74 o 
   5   3  10      147.16      116.41     98.81 o 
   6   3  10       60.25      126.28    198.80 o 
   7   3  10       79.00     -190.41    215.63 o 
  -7   4  10       21.03       45.52    145.21 o 
  -6   4  10       43.27       78.54    138.94 o 
  -5   4  10       96.94       47.21    136.95 o 
  -4   4  10       32.78       84.24     99.30 o 
  -3   4  10      439.48      492.93     86.61 o 
  -2   4  10     3116.98     3209.80    152.97 o 
  -1   4  10     3069.14     2786.85    148.10 o 
   0   4  10      111.09      110.69    101.19 o 
   1   4  10     3013.53     2748.67    187.62 o 
   2   4  10     3137.65     2791.22    219.50 o 
   3   4  10      425.45      437.91     97.42 o 
   4   4  10       32.98      166.54    191.12 o 
   5   4  10       97.00       54.21    190.09 o 
   6   4  10       43.08      178.65    118.95 o 
   7   4  10       21.15      210.38    194.32 o 
  -7   5  10        1.30       42.93    114.77 o 
  -6   5  10        5.86       27.75    121.00 o 
  -5   5  10      100.02      115.03    130.45 o 
  -4   5  10      681.31      750.30    135.29 o 
  -3   5  10      193.57      230.61     73.02 o 
  -2   5  10     1613.78     1933.98    106.01 o 
  -1   5  10     5103.31     5317.98    214.87 o 
   0   5  10     2288.69     2376.58    129.76 o 
   1   5  10     5063.40     5019.13    167.31 o 
   2   5  10     1643.05     1705.01    137.65 o 
   3   5  10      192.89      160.09    100.32 o 
   4   5  10      683.89      578.40    125.44 o 
   5   5  10      100.22       70.13     99.14 o 
   6   5  10        5.84      -86.21    205.07 o 
  -7   6  10       53.08      124.32     75.92 o 
  -6   6  10       13.13       44.27    130.71 o 
  -5   6  10      111.42      127.74    123.42 o 
  -4   6  10      193.46      124.23    111.53 o 
  -3   6  10      218.66      215.51    113.82 o 
  -2   6  10        5.89       14.61     79.85 o 
  -1   6  10     7050.71     7102.21    242.49 o 
   0   6  10      614.75      584.32    113.63 o 
   1   6  10     7087.62     6696.54    269.23 o 
   2   6  10        6.19      -21.53    122.56 o 
   3   6  10      220.70      214.04     95.00 o 
   4   6  10      191.84      186.98    109.95 o 
   5   6  10      111.48       47.46     97.54 o 
   6   6  10       13.02     -118.97    133.61 o 
   7   6  10       52.89      -61.39     74.23 o 
  -7   7  10       39.33       48.15    108.87 o 
  -6   7  10        6.40       19.47     89.41 o 
  -5   7  10      392.84      406.90    109.32 o 
  -4   7  10      128.30      127.45    111.03 o 
  -3   7  10       39.08       29.56    121.22 o 
  -2   7  10      320.53      375.68     88.57 o 
  -1   7  10     2019.32     2201.88    120.90 o 
   0   7  10     1778.58     1906.83    120.78 o 
   1   7  10     2031.64     2332.41    138.70 o 
   2   7  10      315.13      405.56     93.39 o 
   3   7  10       39.91        2.71    104.80 o 
   4   7  10      127.88      176.03    115.53 o 
   5   7  10      390.88      311.96    191.12 o 
   6   7  10        6.42       47.11    183.31 o 
   7   7  10       39.35       17.41    208.72 o 
  -7   8  10       38.61       73.04     76.96 o 
  -6   8  10        7.93        8.25    147.75 o 
  -5   8  10      151.58      145.80    121.69 o 
  -4   8  10       25.73       15.28    103.22 o 
  -3   8  10      502.77      740.59    198.29 o 
  -2   8  10     1102.75     1274.34    112.66 o 
  -1   8  10      828.83     1080.75    139.61 o 
   0   8  10        4.71       -7.07     90.99 o 
   1   8  10      856.39      831.77    171.41 o 
   2   8  10     1107.22      900.67    243.02 o 
   3   8  10      507.00      471.99    108.40 o 
   4   8  10       25.65      -77.85    107.63 o 
   5   8  10      152.33      170.70    173.90 o 
   6   8  10        7.95      -33.28    207.12 o 
   7   8  10       38.73       95.79     76.87 o 
  -6   9  10        3.86      -77.43    180.89 o 
  -5   9  10      107.11       66.56    145.44 o 
  -4   9  10       24.91       -5.95    234.83 o 
  -3   9  10       89.91      -32.92    132.60 o 
  -2   9  10        8.74       78.73     85.64 o 
  -1   9  10      363.11      291.42    146.12 o 
   0   9  10     2028.58     1860.47    119.71 o 
   1   9  10      355.84      497.02    146.02 o 
   2   9  10        8.37       -5.39     85.92 o 
   3   9  10       90.90       69.11    101.86 o 
   4   9  10       25.24        9.01    107.85 o 
   5   9  10      107.35       86.79    197.97 o 
   6   9  10        3.87      165.96    200.33 o 
  -6  10  10        6.99      -36.27    118.63 o 
  -5  10  10      142.66       71.11    246.22 o 
  -4  10  10       52.03      -55.28    109.12 o 
  -3  10  10      104.30      102.99    119.46 o 
  -2  10  10      142.29      179.09     84.70 o 
  -1  10  10      790.60      728.52    114.62 o 
   0  10  10        4.06        5.98    102.35 o 
   1  10  10      801.93      780.60    103.81 o 
   2  10  10      138.32      169.36     95.33 o 
   3  10  10      101.58       47.52    107.95 o 
   4  10  10       52.15       35.71    192.08 o 
   5  10  10      143.18      109.26    196.17 o 
   6  10  10        6.94      -92.74    224.27 o 
  -6  11  10       16.44       47.54     93.25 o 
  -5  11  10      171.13       97.73    271.44 o 
  -4  11  10       98.01       44.84    145.47 o 
  -3  11  10       67.62      122.25    214.03 o 
  -2  11  10      577.82      599.76    121.42 o 
  -1  11  10       74.96      -43.99    107.86 o 
   0  11  10       99.98       69.79    105.17 o 
   1  11  10       71.56       85.75     86.19 o 
   2  11  10      583.98      572.33    104.25 o 
   3  11  10       66.73      107.35    107.45 o 
   4  11  10       97.82       97.03    187.85 o 
   6  11  10       16.52      -51.44     74.40 o 
  -5  12  10       51.27      -19.14    292.63 o 
  -4  12  10       60.81       63.07    115.59 o 
  -3  12  10       15.59      -68.72     99.67 o 
  -2  12  10       28.47       38.85    190.80 o 
  -1  12  10      522.47      385.85    132.96 o 
   0  12  10     1694.81     1661.33    144.17 o 
   1  12  10      518.32      511.82    120.69 o 
   2  12  10       28.88      -28.22    133.51 o 
   3  12  10       15.60       64.71    204.30 o 
   4  12  10       60.59     -906.03   1259.00 o 
   5  12  10       51.23      129.48     77.60 o 
  -5  13  10        1.61      -52.96    116.57 o 
  -4  13  10        6.24      -41.03    256.47 o 
  -3  13  10       71.05       75.41    175.31 o 
  -2  13  10      127.59       51.95    135.93 o 
  -1  13  10      453.10      434.30    113.37 o 
   0  13  10      405.09      538.16    118.00 o 
   1  13  10      451.86      359.29    108.95 o 
   2  13  10      127.69      119.19    142.74 o 
   3  13  10       70.93      118.60    198.41 o 
   4  13  10        6.18       -3.07    223.57 o 
   5  13  10        1.59      -62.71     71.41 o 
  -4  14  10       64.89     -151.44    164.07 o 
  -3  14  10       52.28       54.07    186.17 o 
  -2  14  10       21.22        6.17    125.68 o 
  -1  14  10       10.21       29.17    138.85 o 
   0  14  10        7.69      -22.55    105.42 o 
   1  14  10        9.85      -37.83    107.36 o 
   2  14  10       21.11        3.41    113.88 o 
   3  14  10       52.39       48.83    155.05 o 
   4  14  10       64.71        3.11     89.99 o 
  -3  15  10        7.31      -47.16     87.17 o 
  -2  15  10       62.74        5.02    150.92 o 
  -1  15  10       21.96       70.45    122.68 o 
   0  15  10        4.42      -30.58     99.00 o 
   1  15  10       22.95      -21.57    107.84 o 
   2  15  10       62.56       33.49     81.71 o 
   3  15  10        7.33       20.39     97.95 o 
  -2  16  10       17.64       27.16     94.08 o 
  -1  16  10        9.12      -36.78    129.39 o 
   0  16  10        3.58        0.97    134.54 o 
   1  16  10        9.08       47.93     63.80 o 
   2  16  10       17.26      -11.37    130.02 o 
   0  17  10       76.43       35.02     92.56 o 
   1   0  11       11.66      -15.21     96.57 o 
   2   0  11     2009.52     2056.03    100.81 o 
   3   0  11     3409.46     3469.00    136.01 o 
   4   0  11      408.43      533.08     84.86 o 
   5   0  11      262.86      222.99    201.04 o 
   6   0  11       14.39      -73.97    111.43 o 
   7   0  11        5.10      -45.03    121.01 o 
   8   0  11       32.46      -18.32    104.44 o 
  -8   1  11        0.33      -58.82    105.47 o 
  -7   1  11      117.81      196.05    201.68 o 
  -6   1  11       87.34       87.52    128.14 o 
  -5   1  11      215.07      250.98    125.52 o 
  -4   1  11       71.63       52.43    102.94 o 
  -3   1  11     1476.41     1394.56    110.54 o 
  -2   1  11     1774.20     1870.76    103.50 o 
  -1   1  11    32118.40    31572.50    608.51 o 
   0   1  11     2695.77     2285.47    164.53 o 
   1   1  11    32149.63    31295.34    396.14 o 
   2   1  11     1768.22     1854.75    123.89 o 
   3   1  11     1474.13     1611.35    106.14 o 
   4   1  11       72.06      -35.68     76.69 o 
   5   1  11      216.65       72.09    100.78 o 
   6   1  11       87.72      -54.34    207.63 o 
   7   1  11      118.06       44.74    201.23 o 
   8   1  11        0.33     -159.56    159.56 o 
  -7   2  11       23.63      -18.59    149.25 o 
  -6   2  11      391.97      206.57    111.67 o 
  -5   2  11      814.63      716.24    197.04 o 
  -4   2  11       70.09        7.50     80.50 o 
  -3   2  11     1977.31     2292.85    103.27 o 
  -2   2  11     1483.24     1411.92     92.36 o 
  -1   2  11     6442.16     6597.28    173.83 o 
   0   2  11    13846.11    13355.73    318.63 o 
   1   2  11     6459.18     6253.50    317.10 o 
   2   2  11     1469.64     1339.85    135.87 o 
   3   2  11     2002.18     2184.66    187.82 o 
   4   2  11       70.18       90.74    110.18 o 
   5   2  11      814.74      751.12    129.08 o 
   6   2  11      392.88      280.60    143.52 o 
   7   2  11       23.57       49.99    153.61 o 
  -7   3  11        7.79      -42.56    297.11 o 
  -6   3  11      377.76      253.65    163.66 o 
  -5   3  11      731.95      779.53    100.32 o 
  -4   3  11       98.30      115.69     79.21 o 
  -3   3  11      658.29      597.52     88.54 o 
  -2   3  11      791.85      840.04     93.50 o 
  -1   3  11    18029.61    18252.12    603.89 o 
   0   3  11     9390.96    10483.80    186.88 o 
   1   3  11    18126.48    18381.98    239.71 o 
   2   3  11      781.43      736.75    127.57 o 
   3   3  11      635.50      544.10    117.76 o 
   4   3  11      101.78      158.49    109.32 o 
   5   3  11      728.13      496.02    132.83 o 
   6   3  11      377.19      380.97    163.05 o 
   7   3  11        7.83      -31.94    194.83 o 
  -7   4  11       42.85      -55.30    209.49 o 
  -6   4  11       15.62      -18.39    106.92 o 
  -5   4  11     1414.16     1372.63    107.67 o 
  -4   4  11      222.11      385.39     98.06 o 
  -3   4  11     1392.58     1493.46     90.30 o 
  -2   4  11      447.48      506.30     98.44 o 
  -1   4  11     8758.01     9110.58    224.64 o 
   0   4  11      133.88      179.78     93.32 o 
   1   4  11     8897.95     9091.05    230.64 o 
   2   4  11      457.50      446.02    123.13 o 
   3   4  11     1398.32     1362.44    138.93 o 
   4   4  11      223.33      176.72    199.69 o 
   5   4  11     1413.68     1256.28    199.18 o 
   6   4  11       15.43      -23.45     96.62 o 
   7   4  11       42.94     -120.78    192.33 o 
  -7   5  11       64.24       47.32     83.31 o 
  -6   5  11        7.45      104.48    114.08 o 
  -5   5  11       79.29       88.39    143.84 o 
  -4   5  11      465.40      545.69    128.13 o 
  -3   5  11      388.55      505.88     84.02 o 
  -2   5  11     5368.13     5914.51    135.66 o 
  -1   5  11     3598.38     3582.40    121.67 o 
   0   5  11        7.35       46.13     96.86 o 
   1   5  11     3556.28     3430.03    149.23 o 
   2   5  11     5421.14     5743.93    405.69 o 
   3   5  11      387.74      328.23    189.52 o 
   4   5  11      456.47      229.39    208.01 o 
   5   5  11       79.03      138.44    180.04 o 
   6   5  11        7.45     -128.07    179.72 o 
   7   5  11       64.14      123.34    188.75 o 
  -7   6  11       13.96      -16.00    148.37 o 
  -6   6  11       99.83      112.49    107.50 o 
  -5   6  11      279.65      197.56    100.00 o 
  -4   6  11      198.47       64.92    102.13 o 
  -3   6  11        7.15       16.82    111.51 o 
  -2   6  11     1802.24     2028.73    155.51 o 
  -1   6  11      216.37       59.30     98.50 o 
   0   6  11      496.22      445.53     83.31 o 
   1   6  11      203.83      176.73     99.95 o 
   2   6  11     1810.16     1784.48    126.33 o 
   3   6  11        7.59      -33.04     91.39 o 
   4   6  11      196.09       85.16    113.40 o 
   5   6  11      280.85      306.89    172.36 o 
   6   6  11      100.10      103.03    108.55 o 
   7   6  11       14.01       23.59     97.94 o 
  -7   7  11        9.28      -95.24    101.62 o 
  -6   7  11        0.62       63.79    105.77 o 
  -5   7  11       89.51        4.24    127.54 o 
  -4   7  11      258.02      306.81    164.32 o 
  -3   7  11      897.47      761.97    208.01 o 
  -2   7  11     1405.79     1545.47    182.64 o 
  -1   7  11     1081.86      974.05     93.40 o 
   0   7  11      310.69      340.85    104.29 o 
   1   7  11     1098.66     1137.98    119.85 o 
   2   7  11     1410.86     1460.88    122.29 o 
   3   7  11      901.24      739.72    144.62 o 
   4   7  11      261.81      262.07    194.80 o 
   5   7  11       88.75       59.08    192.84 o 
   6   7  11        0.60     -116.10    139.85 o 
   7   7  11        9.26     -191.05    206.16 o 
  -7   8  11       32.00       26.73    189.84 o 
  -6   8  11       12.10       28.63    155.54 o 
  -5   8  11      122.22       91.01    123.28 o 
  -4   8  11      317.16      406.42    127.59 o 
  -3   8  11        6.41       11.71    128.38 o 
  -2   8  11      364.75      510.80    121.55 o 
  -1   8  11      913.34      952.10     90.52 o 
   0   8  11      362.98      282.54     90.47 o 
   1   8  11      915.43      909.10     85.54 o 
   2   8  11      355.18      447.71    166.67 o 
   3   8  11        6.15      -45.01    145.45 o 
   4   8  11      314.03      152.40    139.43 o 
   5   8  11      122.88      208.21    176.46 o 
   6   8  11       12.05       35.33    210.45 o 
   7   8  11       32.00       80.01     94.15 o 
  -6   9  11       10.37       84.42    244.82 o 
  -5   9  11       52.86       92.60    168.62 o 
  -4   9  11       92.97       99.02    133.21 o 
  -3   9  11      121.05       41.28    186.06 o 
  -2   9  11      207.00      227.87    123.55 o 
  -1   9  11      105.06      200.88     90.83 o 
   0   9  11        0.18       31.95    106.41 o 
   1   9  11      103.66      116.09     97.02 o 
   2   9  11      210.59      264.72    166.99 o 
   3   9  11      118.90      127.15    135.85 o 
   4   9  11       91.70      258.00    191.05 o 
   5   9  11       53.31      107.59    180.94 o 
   6   9  11       10.44      -49.07    105.58 o 
  -6  10  11       17.66        7.42    286.48 o 
  -5  10  11       37.48      -67.59    242.96 o 
  -4  10  11      416.18      325.56    153.06 o 
  -3  10  11        1.65       82.61     95.80 o 
  -2  10  11      376.41      343.43    100.86 o 
  -1  10  11      363.09      465.56    102.18 o 
   0  10  11       14.50       39.91     80.11 o 
   1  10  11      359.05      418.58     87.46 o 
   2  10  11      371.41      321.21    100.51 o 
   3  10  11        1.65      -16.15    106.20 o 
   4  10  11      417.74      523.62    184.40 o 
   5  10  11       37.28       36.74    186.19 o 
   6  10  11       17.62       -3.20    209.74 o 
  -6  11  11        5.00       26.13     85.92 o 
  -5  11  11       87.20       14.69    151.32 o 
  -4  11  11       77.51       30.35    106.08 o 
  -3  11  11      236.94      190.09    127.54 o 
  -2  11  11      336.65      267.32    104.99 o 
  -1  11  11       92.06       62.89     95.58 o 
   0  11  11      183.03      485.13    100.48 o 
   1  11  11       91.38      -21.18     94.51 o 
   2  11  11      333.53      212.07    101.97 o 
   3  11  11      233.81      207.60    173.96 o 
   4  11  11       77.21      180.75    191.31 o 
   5  11  11       87.14       29.74    119.05 o 
   6  11  11        5.00      -26.18    210.83 o 
  -5  12  11       30.55       27.05    112.66 o 
  -4  12  11        4.85      138.60    113.26 o 
  -3  12  11       31.69      107.34    228.82 o 
  -2  12  11       48.05      -32.02    129.78 o 
  -1  12  11      554.69      635.35     97.18 o 
   0  12  11       89.89       32.79     96.07 o 
   1  12  11      548.36      508.63    105.30 o 
   2  12  11       47.57       49.05     90.80 o 
   3  12  11       32.43       61.25    184.33 o 
   4  12  11        4.73     -117.58    126.91 o 
   5  12  11       30.52       50.05    216.40 o 
  -5  13  11        7.69        4.34    126.43 o 
  -4  13  11       28.79     -150.99    242.90 o 
  -3  13  11       48.92       29.07    173.61 o 
  -2  13  11       86.83      126.54    200.08 o 
  -1  13  11       23.36       68.65    110.93 o 
   0  13  11      159.77      134.38     88.51 o 
   1  13  11       22.78     -107.75    107.75 o 
   2  13  11       86.58      -18.56    136.88 o 
   3  13  11       48.86       87.75    205.01 o 
   4  13  11       28.97       65.64    125.14 o 
   5  13  11        7.62      -28.99    216.21 o 
  -4  14  11        3.02      -43.16    115.42 o 
  -3  14  11        9.21        1.77    184.23 o 
  -2  14  11      244.60      136.12    126.83 o 
  -1  14  11       18.56       40.91    144.95 o 
   0  14  11      301.43      186.80    104.70 o 
   1  14  11       19.12        9.71    102.70 o 
   2  14  11      245.15      170.98    118.36 o 
   3  14  11        8.99       28.55     89.81 o 
   4  14  11        2.96       36.79    133.77 o 
  -3  15  11        1.39      161.57    131.74 o 
  -2  15  11       76.40       20.68     90.33 o 
  -1  15  11      139.32      -14.85    189.52 o 
   0  15  11       22.16      -99.09    119.75 o 
   1  15  11      138.46        6.89    130.83 o 
   2  15  11       76.25      -26.73    135.80 o 
   3  15  11        1.31      126.93    157.12 o 
  -2  16  11        4.42      -23.61     70.63 o 
  -1  16  11       69.70      -14.26     58.22 o 
   0  16  11       50.29       -8.72     70.45 o 
   1  16  11       69.67       52.48    100.79 o 
   2  16  11        4.35      -94.53    125.97 o 
   0  17  11        3.99      -34.18    128.97 o 
   0   0  12    20649.81    19879.75    436.52 o 
   1   0  12      102.63      177.89    106.62 o 
   2   0  12     1571.73     1478.08    102.89 o 
   3   0  12      803.74      774.41    114.56 o 
   4   0  12       23.98      -61.31     73.10 o 
   5   0  12      189.04      291.60    136.77 o 
   6   0  12       45.04      -25.28    163.08 o 
   7   0  12        7.63      -25.60    132.49 o 
  -7   1  12        4.93       80.00    122.55 o 
  -6   1  12      208.95       72.99    123.40 o 
  -5   1  12       52.03      147.77     98.04 o 
  -4   1  12      690.80      693.95     94.89 o 
  -3   1  12     5181.87     5514.20    258.72 o 
  -2   1  12     3241.74     3312.87    110.98 o 
  -1   1  12     7267.34     7045.57    208.06 o 
   0   1  12     4914.15     4683.54    159.18 o 
   1   1  12     7236.87     6854.12    201.21 o 
   2   1  12     3223.80     3297.47    143.78 o 
   3   1  12     5181.20     5416.52    143.77 o 
   4   1  12      693.18      747.04     83.84 o 
   5   1  12       52.71       59.18     95.62 o 
   6   1  12      209.05      100.71    117.79 o 
   7   1  12        4.95       96.20    150.09 o 
   8   1  12       20.25      -80.77    187.28 o 
  -7   2  12       14.97       56.27     76.46 o 
  -6   2  12       96.75      119.62    125.70 o 
  -5   2  12      527.41      490.43    103.89 o 
  -4   2  12      215.47      218.28    102.46 o 
  -3   2  12      281.44      408.54     80.59 o 
  -2   2  12     1335.85     1407.42     96.27 o 
  -1   2  12    44687.06    41667.59   1468.21 o 
   0   2  12    57212.50    56100.93   1686.46 o 
   1   2  12    44391.82    40945.58   1314.96 o 
   2   2  12     1402.50     1287.60    114.01 o 
   3   2  12      281.42      140.48    144.87 o 
   4   2  12      218.07      305.21     87.02 o 
   5   2  12      526.83      370.20    199.82 o 
   6   2  12       96.69      111.85     99.42 o 
   7   2  12       14.96      163.02    187.60 o 
  -7   3  12       12.17      -36.93    177.21 o 
  -6   3  12       93.76       90.12    199.50 o 
  -5   3  12      114.74      179.75    141.86 o 
  -4   3  12      353.46      394.69     95.47 o 
  -3   3  12     5481.30     6059.98    139.55 o 
  -2   3  12       44.63       11.30     74.55 o 
  -1   3  12    20311.75    20197.50    364.06 o 
   0   3  12     2324.60     2530.01    140.99 o 
   1   3  12    20339.15    19942.36    477.90 o 
   2   3  12       44.87       25.56    125.57 o 
   3   3  12     5516.23     5778.43    193.84 o 
   4   3  12      354.32      435.95    132.78 o 
   5   3  12      115.42      146.12    141.83 o 
   6   3  12       93.75      -18.24     90.65 o 
   7   3  12       12.20      106.50    188.11 o 
  -7   4  12        9.25      -96.19    193.25 o 
  -6   4  12       45.98      166.41    143.63 o 
  -5   4  12      192.84      239.97    108.85 o 
  -4   4  12      461.48      476.88    109.23 o 
  -3   4  12     1609.98     1768.57     92.65 o 
  -2   4  12     1898.61     2127.44    104.06 o 
  -1   4  12     5350.39     5171.91    185.83 o 
   0   4  12    12821.73    12482.81    271.67 o 
   1   4  12     5366.21     4953.38    194.23 o 
   2   4  12     1877.42     1895.61    145.31 o 
   3   4  12     1593.96     1641.51    184.97 o 
   4   4  12      460.56      283.55    101.90 o 
   5   4  12      193.40      220.14     98.60 o 
   6   4  12       46.03       10.43    135.37 o 
   7   4  12        9.25       79.30    211.79 o 
  -7   5  12       35.80      -14.08    226.19 o 
  -6   5  12       52.06       91.04    115.84 o 
  -5   5  12       44.97       65.95    110.11 o 
  -4   5  12      326.37      548.70     94.81 o 
  -3   5  12      164.65      150.46     69.88 o 
  -2   5  12     4734.81     5164.57    151.52 o 
  -1   5  12     2633.94     2616.96    116.61 o 
   0   5  12      550.76      691.30    111.50 o 
   1   5  12     2608.10     2566.88    136.33 o 
   2   5  12     4738.96     4510.82    153.62 o 
   3   5  12      165.52      133.43    127.27 o 
   4   5  12      322.80      353.43    198.93 o 
   5   5  12       44.90      165.00    169.23 o 
   6   5  12       52.08      -18.75    206.35 o 
   7   5  12       35.92      160.91    208.46 o 
  -7   6  12       23.60       13.61     84.38 o 
  -6   6  12        3.79       29.50    106.44 o 
  -5   6  12       34.80       60.14     98.49 o 
  -4   6  12      156.68      245.06    131.19 o 
  -3   6  12       89.35       42.75    111.49 o 
  -2   6  12      745.29      733.42    100.04 o 
  -1   6  12      400.58      443.91     86.10 o 
   0   6  12      797.37      925.17    103.84 o 
   1   6  12      427.53      574.93    121.02 o 
   2   6  12      735.80      692.94    128.34 o 
   3   6  12       85.23      177.22    116.41 o 
   4   6  12      155.75       49.99    170.57 o 
   5   6  12       35.38       41.47     99.74 o 
   6   6  12        3.75        0.74    103.06 o 
  -7   7  12       48.62       19.38     85.28 o 
  -6   7  12       16.93       17.00    103.59 o 
  -5   7  12      742.70      696.74    116.11 o 
  -4   7  12       49.85       16.90    211.28 o 
  -3   7  12      485.15      494.18    205.13 o 
  -2   7  12      958.93     1034.08    155.93 o 
  -1   7  12      914.17      975.83     85.89 o 
   0   7  12      531.77      740.72     87.75 o 
   1   7  12      915.45      898.57     87.47 o 
   2   7  12      964.06      986.58    105.53 o 
   3   7  12      478.90      332.12    173.71 o 
   4   7  12       50.45        1.79    113.17 o 
   5   7  12      741.73      601.83    178.96 o 
   6   7  12       16.91     -121.10    180.24 o 
   7   7  12       48.56       53.90     70.04 o 
  -7   8  12       22.07      -26.80    108.14 o 
  -6   8  12       39.16       32.69    139.33 o 
  -5   8  12      128.76      233.33    137.15 o 
  -4   8  12      754.50     1085.83    232.14 o 
  -3   8  12        2.32       31.75    204.49 o 
  -2   8  12      300.69      435.93     94.17 o 
  -1   8  12      740.08      834.19    144.43 o 
   0   8  12     1548.75     1681.12    151.79 o 
   1   8  12      738.75      672.41    119.55 o 
   2   8  12      304.38      355.29    178.44 o 
   3   8  12        2.01       -5.43    102.24 o 
   4   8  12      758.55      702.14    242.03 o 
   5   8  12      128.83      290.20    193.55 o 
   6   8  12       39.14       84.30    120.01 o 
   7   8  12       22.03       -8.80     88.04 o 
  -6   9  12        9.93       45.84    148.06 o 
  -5   9  12      217.63      112.81    157.09 o 
  -4   9  12       34.16       32.50    131.28 o 
  -3   9  12     1031.97     1431.20    237.97 o 
  -2   9  12      552.58      486.71     99.74 o 
  -1   9  12      362.70      314.02     92.01 o 
   0   9  12      178.01      247.81    109.39 o 
   1   9  12      371.90      281.93    108.93 o 
   2   9  12      552.44      333.40    148.62 o 
   3   9  12     1029.23     1021.31    270.23 o 
   4   9  12       33.42       43.20    166.41 o 
   5   9  12      217.46      419.55    193.04 o 
   6   9  12        9.98       29.70    187.85 o 
  -6  10  12       20.94      -47.81    278.35 o 
  -5  10  12       58.72     -115.98    238.29 o 
  -4  10  12       60.64      -24.31    140.98 o 
  -3  10  12      166.10      161.61    204.69 o 
  -2  10  12      531.85      560.71    117.88 o 
  -1  10  12       13.02       66.02     96.80 o 
   0  10  12      161.99      100.75     73.88 o 
   1  10  12       14.23       -9.76     80.53 o 
   2  10  12      540.73      610.28    147.72 o 
   3  10  12      166.25      120.68    103.06 o 
   4  10  12       61.26      173.07    182.28 o 
   5  10  12       58.82       52.16    185.36 o 
   6  10  12       21.04     -105.61    212.94 o 
  -6  11  12       49.18      -20.77     93.62 o 
  -5  11  12      125.73       -8.91    150.88 o 
  -4  11  12        4.23       47.61    111.88 o 
  -3  11  12      318.83      353.35    131.68 o 
  -2  11  12      470.71      387.53     98.98 o 
  -1  11  12      186.59      206.99     90.72 o 
   0  11  12        0.77       46.18    100.45 o 
   1  11  12      181.91      199.64    106.56 o 
   2  11  12      467.76      451.08    109.05 o 
   3  11  12      318.12      179.88    116.00 o 
   4  11  12        4.26        0.83    193.87 o 
   5  11  12      125.54      118.15    206.09 o 
   6  11  12       49.17       80.32     64.37 o 
  -5  12  12        5.67      -63.24    269.46 o 
  -4  12  12       55.86       -3.09    145.10 o 
  -3  12  12       95.65      161.03    214.54 o 
  -2  12  12       24.48      114.28     87.77 o 
  -1  12  12       11.22      -32.65     78.45 o 
   0  12  12        0.02      -24.08    113.48 o 
   1  12  12       11.44        4.86     98.54 o 
   2  12  12       23.83      -17.28     95.98 o 
   3  12  12       95.71      202.52    120.61 o 
   4  12  12       56.42       60.68    170.64 o 
   5  12  12        5.71      -38.02    221.20 o 
  -5  13  12        3.09       58.41     84.94 o 
  -4  13  12        0.66       -4.51    103.97 o 
  -3  13  12       28.81      -31.55    210.77 o 
  -2  13  12      233.85      196.30    190.60 o 
  -1  13  12      137.52       99.31     94.97 o 
   0  13  12       11.65       25.90    116.97 o 
   1  13  12      138.53        2.53    101.19 o 
   2  13  12      235.46      291.83    100.61 o 
   3  13  12       28.40      121.22    177.61 o 
   4  13  12        0.68       89.61    208.40 o 
   5  13  12        3.13      -58.37    212.17 o 
  -4  14  12       41.34       73.70    111.21 o 
  -3  14  12       32.89       14.06    184.86 o 
  -2  14  12       59.85      -78.66    210.06 o 
  -1  14  12       52.14      113.01    152.33 o 
   0  14  12      235.59       74.74    118.28 o 
   1  14  12       53.28      -31.04     81.98 o 
   2  14  12       59.16       60.15    110.52 o 
   3  14  12       32.71      -13.16    137.63 o 
   4  14  12       41.41       35.16    127.20 o 
  -3  15  12       23.35      -64.39    240.66 o 
  -2  15  12       12.56       18.53    134.50 o 
  -1  15  12        4.51       -6.28    134.12 o 
   0  15  12       54.43     -103.07    103.07 o 
   1  15  12        4.37      -43.35     71.73 o 
   2  15  12       12.78       42.81    128.16 o 
   3  15  12       23.46      -59.33    145.54 o 
  -2  16  12       39.05       65.22     82.99 o 
  -1  16  12       20.96      -22.25     59.90 o 
   0  16  12        5.81       92.84    125.05 o 
   1  16  12       20.89       -0.89     63.94 o 
   2  16  12       39.42        4.07     70.08 o 
   0  17  12        0.48       40.96    126.34 o 
   1   0  13    32222.24    30881.61    433.46 o 
   2   0  13        5.55       29.66     73.05 o 
   3   0  13       38.90      -56.96    105.76 o 
   4   0  13      595.69      673.60     91.83 o 
   5   0  13       96.30       72.40     86.87 o 
   6   0  13       13.97       41.23    134.66 o 
   7   0  13       95.04      134.92    198.99 o 
   8   0  13        0.20      -68.13     68.13 o 
  -6   1  13      151.83      110.54    149.19 o 
  -5   1  13       61.79      124.13    100.08 o 
  -4   1  13      206.94      185.30     75.04 o 
  -3   1  13     3823.26     3898.24    135.91 o 
  -2   1  13     1598.04     1535.86     94.37 o 
  -1   1  13     8928.98     9008.31    203.89 o 
   0   1  13     1245.34      688.91    122.62 o 
   1   1  13     8894.62     8330.29    202.36 o 
   2   1  13     1588.64     1395.70    112.29 o 
   3   1  13     3811.90     4077.30    127.59 o 
   4   1  13      207.03      178.07    116.13 o 
   5   1  13       59.46      162.76    118.02 o 
   6   1  13      151.41      113.03    159.82 o 
   7   1  13       29.93       25.92    125.18 o 
   8   1  13       27.25      -17.35    118.34 o 
  -7   2  13       18.58       -8.06    120.42 o 
  -5   2  13      663.78      630.19    141.51 o 
  -4   2  13      301.59      339.89     86.89 o 
  -3   2  13     1040.26      931.95    100.96 o 
  -2   2  13      750.38      866.94     89.83 o 
  -1   2  13     5866.31     5517.81    380.63 o 
   0   2  13    18715.19    19519.99    534.11 o 
   1   2  13     5838.51     5441.52    189.24 o 
   2   2  13      774.41      933.32     97.53 o 
   3   2  13     1031.44      973.62    144.26 o 
   4   2  13      297.82      228.04     91.52 o 
   5   2  13      665.45      658.03    195.28 o 
   6   2  13       17.67       11.58    152.97 o 
   7   2  13       18.59      241.49    216.72 o 
  -7   3  13        6.38      -61.22    141.38 o 
  -6   3  13      178.71       45.69    154.16 o 
  -5   3  13      993.72      801.78    120.06 o 
  -4   3  13      297.29      339.04     96.62 o 
  -3   3  13     1493.86     1442.92     86.00 o 
  -2   3  13     2141.62     2293.56    102.70 o 
  -1   3  13    10021.97    10489.56    370.06 o 
   0   3  13      509.43      591.75    100.27 o 
   1   3  13    10105.27    10806.52    188.21 o 
   2   3  13     2167.43     2300.18    138.09 o 
   3   3  13     1518.07     1539.28    183.81 o 
   4   3  13      291.26      302.89    160.01 o 
   5   3  13      996.88      952.44    117.04 o 
   6   3  13      178.77      172.53    140.80 o 
   7   3  13        6.37      214.48    209.87 o 
  -7   4  13       47.87     -115.91    118.24 o 
  -6   4  13      148.94      198.29    141.96 o 
  -5   4  13     1112.59     1237.73    152.94 o 
  -4   4  13       71.29       48.69     98.25 o 
  -3   4  13      485.17      465.11     67.81 o 
  -2   4  13     2465.37     2629.39    117.27 o 
  -1   4  13     3831.48     3615.08    130.13 o 
   0   4  13      340.37      451.64    101.45 o 
   1   4  13     3803.37     3972.11    142.17 o 
   2   4  13     2439.44     2414.90    161.08 o 
   3   4  13      484.38      492.52    104.05 o 
   4   4  13       73.35      133.58    124.09 o 
   5   4  13     1113.40     1217.11    127.81 o 
   6   4  13      149.77      209.04    207.18 o 
   7   4  13       47.78       16.23     74.85 o 
  -7   5  13       34.57     -133.38    228.11 o 
  -6   5  13      229.62      217.35    102.20 o 
  -5   5  13       74.44      -49.18    138.35 o 
  -4   5  13       68.71      138.92    100.54 o 
  -3   5  13     3281.88     3417.78     97.40 o 
  -2   5  13     1964.05     2265.78    102.69 o 
  -1   5  13      626.40      583.57     84.64 o 
   0   5  13      359.72      407.62    106.50 o 
   1   5  13      626.26      579.85    105.58 o 
   2   5  13     1987.57     2025.21    167.88 o 
   3   5  13     3280.65     3438.18    232.66 o 
   4   5  13       67.33       63.65     92.41 o 
   5   5  13       75.29       44.16    177.55 o 
   6   5  13      229.74       64.64    163.98 o 
   7   5  13       34.57       61.70    194.57 o 
  -7   6  13       24.76       17.42     64.67 o 
  -6   6  13        6.36       17.73    141.72 o 
  -5   6  13     1019.36      985.46    140.86 o 
  -4   6  13        4.49        7.99    128.74 o 
  -3   6  13       94.70       89.83    116.43 o 
  -2   6  13      631.53      694.09    105.17 o 
  -1   6  13      475.03      458.74     91.16 o 
   0   6  13     2742.87     2800.97    162.71 o 
   1   6  13      500.00      569.48    110.58 o 
   2   6  13      610.01      487.25     92.34 o 
   3   6  13       98.65       67.08    109.56 o 
   4   6  13        4.58      -69.89    156.94 o 
   5   6  13     1023.72      612.39    357.30 o 
   6   6  13        6.41       17.36    120.48 o 
   7   6  13       24.84      146.38    174.92 o 
  -7   7  13       13.17       -8.60     69.32 o 
  -6   7  13       58.24      -59.97    107.33 o 
  -5   7  13       93.98       71.20    137.62 o 
  -4   7  13     1006.03      926.33    209.36 o 
  -3   7  13      582.10      557.61    160.71 o 
  -2   7  13       54.18       98.74    121.84 o 
  -1   7  13      210.68      241.02     74.12 o 
   0   7  13      184.52      149.66     87.74 o 
   1   7  13      202.63      287.29     84.57 o 
   2   7  13       51.02      -41.09    166.60 o 
   3   7  13      578.04      667.50    176.01 o 
   4   7  13      996.08     1233.81    193.61 o 
   5   7  13       94.13      111.43    169.29 o 
   6   7  13       58.15       86.02    174.09 o 
   7   7  13       13.21       90.62     86.13 o 
  -7   8  13       19.23       -8.36    114.28 o 
  -6   8  13       27.47       49.39    151.74 o 
  -5   8  13        7.37       55.16    137.08 o 
  -4   8  13       76.50      -16.94    125.54 o 
  -3   8  13      145.75       76.42    208.65 o 
  -2   8  13      417.06      329.92     83.54 o 
  -1   8  13      211.65      219.05    129.93 o 
   0   8  13      292.82      226.33     94.46 o 
   1   8  13      221.27      120.71    112.55 o 
   2   8  13      414.31      367.40    112.16 o 
   3   8  13      146.56      207.89    164.11 o 
   4   8  13       76.75        2.99    111.74 o 
   5   8  13        7.49      -12.54    191.50 o 
   7   8  13       19.22      -25.40     66.76 o 
  -6   9  13        4.47       56.61    113.02 o 
  -5   9  13       51.21      -10.26    164.47 o 
  -4   9  13       20.16       33.99    225.17 o 
  -3   9  13       12.06       14.43    111.84 o 
  -2   9  13     1482.89     1695.87    131.79 o 
  -1   9  13      773.06      943.90    106.23 o 
   0   9  13      412.06      386.81    110.16 o 
   1   9  13      779.49      721.97    101.43 o 
   2   9  13     1470.79     1546.86    194.70 o 
   3   9  13       12.17      -13.31    140.17 o 
   4   9  13       19.54       99.40    184.97 o 
   5   9  13       51.38      -17.12    111.52 o 
   6   9  13        4.51      -75.97    186.57 o 
  -6  10  13       70.99       75.48    105.12 o 
  -5  10  13        4.35        4.97    167.24 o 
  -4  10  13      272.28      132.54    191.92 o 
  -3  10  13      299.57      375.71    215.12 o 
  -2  10  13       71.75      154.38    117.27 o 
  -1  10  13      599.02      733.34     85.33 o 
   0  10  13      240.67      179.45     86.57 o 
   1  10  13      590.19      627.28     94.54 o 
   2  10  13       71.91       62.15    163.15 o 
   3  10  13      302.74      230.30    108.99 o 
   4  10  13      273.22      231.31    172.62 o 
   5  10  13        4.34      -16.64    197.71 o 
   6  10  13       70.98      -37.74     68.42 o 
  -6  11  13        0.49       87.06     99.11 o 
  -5  11  13        0.94       -3.65    247.12 o 
  -4  11  13      173.26      141.04    115.89 o 
  -3  11  13      103.01       89.73    116.57 o 
  -2  11  13      497.73      455.00    120.50 o 
  -1  11  13      154.49       64.26    177.61 o 
   0  11  13       58.48      -80.88     95.35 o 
   1  11  13      154.04      134.93    100.24 o 
   2  11  13      500.51      357.81    109.69 o 
   3  11  13      102.18      120.97    173.84 o 
   4  11  13      172.06      173.00    190.16 o 
   5  11  13        0.95       -4.16    191.76 o 
   6  11  13        0.48      -45.52     98.02 o 
  -5  12  13       40.84      152.81     92.29 o 
  -4  12  13        7.17      -10.55    107.25 o 
  -3  12  13      149.21      165.77    212.94 o 
  -2  12  13      205.03      186.19     89.72 o 
  -1  12  13       20.32       59.56     71.53 o 
   0  12  13       24.76       22.70     92.36 o 
   1  12  13       21.30       15.15     95.96 o 
   2  12  13      206.30      203.23    106.87 o 
   3  12  13      149.14      153.10    188.36 o 
   4  12  13        7.13     -121.61    191.24 o 
   5  12  13       40.98       71.75    189.39 o 
  -5  13  13       24.03       35.26     86.43 o 
  -4  13  13       14.35       21.38    240.78 o 
  -3  13  13       55.59       50.71    101.63 o 
  -2  13  13       37.52       48.37    101.00 o 
  -1  13  13      550.04      479.16    149.04 o 
   0  13  13       67.05      103.27    117.76 o 
   1  13  13      547.51      506.88    104.07 o 
   2  13  13       38.10       28.75     97.37 o 
   3  13  13       56.32      109.88    120.44 o 
   4  13  13       14.15      -57.48    205.01 o 
   5  13  13       24.12      115.75    157.18 o 
  -4  14  13       17.88       35.66     89.29 o 
  -3  14  13       60.03       42.31    132.63 o 
  -2  14  13      270.26      328.09    215.95 o 
  -1  14  13       60.54      -54.49    105.46 o 
   0  14  13       65.84      123.20    110.07 o 
   1  14  13       61.58        0.32     94.61 o 
   2  14  13      269.26      196.25    117.64 o 
   3  14  13       60.03        9.26    124.78 o 
   4  14  13       17.97      -23.54     87.75 o 
  -3  15  13       18.73      -34.48    104.26 o 
  -2  15  13       33.34        6.55     61.80 o 
  -1  15  13       48.85       51.33    135.62 o 
   0  15  13      100.36      211.73    121.34 o 
   1  15  13       48.91        1.03    113.38 o 
   2  15  13       33.28       63.64    108.34 o 
   3  15  13       18.55        0.79     67.13 o 
  -2  16  13       12.88      -30.00     66.81 o 
  -1  16  13        4.78      -18.98     78.57 o 
   0  16  13      109.62       46.14     85.77 o 
   1  16  13        4.76     -113.97    113.97 o 
   2  16  13       12.66      -17.02     63.03 o 
   0  17  13        7.39      -48.52    124.81 o 
   0   0  14    35951.54    33638.40    830.68 o 
   1   0  14        2.79       48.84    104.19 o 
   2   0  14      155.30      356.26     77.61 o 
   3   0  14     3635.96     4007.72    150.49 o 
   4   0  14     2880.80     3105.81    238.06 o 
   5   0  14        0.01      -66.37     87.65 o 
   6   0  14      179.42      166.19    112.39 o 
   7   0  14       74.74       59.08    164.36 o 
  -7   1  14       86.17     -121.54    121.54 o 
  -6   1  14       62.72       86.53    149.83 o 
  -5   1  14      332.69      306.59     76.52 o 
  -4   1  14      631.21      654.20     76.26 o 
  -3   1  14      174.23      199.93     94.21 o 
  -2   1  14     4493.70     4574.37    120.71 o 
  -1   1  14     1398.68     1061.16    109.57 o 
   0   1  14    21786.08    21066.64    729.89 o 
   1   1  14     1374.31     1157.26    134.28 o 
   2   1  14     4530.21     4318.59    234.18 o 
   3   1  14      175.38      218.41    119.29 o 
   4   1  14      637.89      664.72    141.83 o 
   5   1  14      332.26      265.04    156.68 o 
   6   1  14       62.68      -44.18    156.87 o 
   7   1  14       86.53       93.64    218.38 o 
  -7   2  14      106.70      102.41    234.19 o 
  -5   2  14       41.53       89.77    119.00 o 
  -4   2  14       89.21       73.96     88.02 o 
  -3   2  14     1306.96     1482.48     88.86 o 
  -2   2  14     1334.64     1354.39     88.47 o 
  -1   2  14     6124.48     5705.97    185.56 o 
   0   2  14      110.48      122.10    113.62 o 
   1   2  14     6108.99     5598.52    211.48 o 
   2   2  14     1331.44     1450.05    123.65 o 
   3   2  14     1295.24     1414.76    132.85 o 
   4   2  14       88.94       -3.65     93.02 o 
   5   2  14       41.45       49.69    116.98 o 
   6   2  14      108.09      -40.16    157.94 o 
   7   2  14      106.65      -82.12    157.39 o 
  -7   3  14       46.79      126.36    155.41 o 
  -6   3  14       10.54      104.66    153.86 o 
  -5   3  14      824.16      650.67    110.85 o 
  -4   3  14     1122.90     1220.08     97.84 o 
  -3   3  14      681.31      705.87     75.20 o 
  -2   3  14     3365.88     3332.63    115.28 o 
  -1   3  14     3080.83     2958.97    117.91 o 
   0   3  14       10.00       58.81    107.68 o 
   1   3  14     3089.47     2934.09    125.57 o 
   2   3  14     3358.83     3252.85    141.21 o 
   3   3  14      667.18      648.60    204.05 o 
   4   3  14     1125.30      999.50    118.85 o 
   5   3  14      824.04      736.95    199.89 o 
   6   3  14       10.62     -207.25    207.25 o 
   7   3  14       46.92      -75.25    100.81 o 
  -7   4  14       49.69       -5.84     80.46 o 
  -6   4  14      286.90      145.31    122.22 o 
  -5   4  14       36.12       57.75    102.83 o 
  -4   4  14       66.45       55.33    105.45 o 
  -3   4  14      295.51      301.87     69.24 o 
  -2   4  14      305.88      184.55     76.34 o 
  -1   4  14      840.56      843.00     83.94 o 
   0   4  14     4911.94     4855.28    145.27 o 
   1   4  14      784.19      779.57     91.24 o 
   2   4  14      290.55      170.50    113.48 o 
   3   4  14      293.56      395.69    107.83 o 
   4   4  14       67.45      -34.07    109.39 o 
   5   4  14       35.88      126.41    183.69 o 
   6   4  14      286.75      156.49    202.45 o 
   7   4  14       49.61      -47.68    214.67 o 
  -7   5  14        3.73     -109.88    145.42 o 
  -6   5  14        2.21       11.26    100.07 o 
  -5   5  14      754.98      784.60    164.88 o 
  -4   5  14      553.38      624.86     98.78 o 
  -3   5  14       51.49       49.79     74.20 o 
  -2   5  14     1179.28     1330.09     84.92 o 
  -1   5  14      870.41      940.84     94.09 o 
   0   5  14      479.90      541.34     92.03 o 
   1   5  14      901.74     1059.21    104.07 o 
   2   5  14     1169.08     1110.91    110.07 o 
   3   5  14       55.54      -56.26    176.46 o 
   4   5  14      552.55      800.50    191.50 o 
   5   5  14      754.07      971.26    197.45 o 
   6   5  14        2.18        6.14    201.55 o 
   7   5  14        3.76     -152.65    223.57 o 
  -7   6  14       24.01      -17.31     80.37 o 
  -6   6  14       44.37      -17.30    108.18 o 
  -5   6  14      100.48       -5.49    124.30 o 
  -4   6  14      983.21     1025.70    137.91 o 
  -3   6  14      334.84      503.91    118.50 o 
  -2   6  14     2638.94     2683.79    150.85 o 
  -1   6  14     1262.79     1291.03    113.78 o 
   0   6  14      867.07      843.40    182.54 o 
   1   6  14     1281.01     1333.65     99.19 o 
   2   6  14     2623.47     2655.60    181.26 o 
   3   6  14      330.48      390.85    111.67 o 
   4   6  14      990.55     1171.66    199.12 o 
   5   6  14       99.77      125.90    111.23 o 
   6   6  14       44.36        4.37    148.33 o 
  -7   7  14        7.69      -20.61     77.16 o 
  -6   7  14       58.39      -39.96    112.96 o 
  -5   7  14      593.21      737.76    157.64 o 
  -4   7  14        5.94      110.31    126.09 o 
  -3   7  14      593.05      625.19    224.66 o 
  -2   7  14       80.59       72.16    135.07 o 
  -1   7  14      168.98      249.45     86.69 o 
   0   7  14     4741.36     4715.38    226.19 o 
   1   7  14      162.23      178.45     76.92 o 
   2   7  14       79.10       22.02    149.64 o 
   3   7  14      597.21      576.23    140.11 o 
   4   7  14        5.91      -54.28    162.38 o 
   5   7  14      591.40      797.69    202.45 o 
   6   7  14       58.39      152.01    209.87 o 
   7   7  14        7.69      354.39    226.00 o 
  -6   8  14        1.04      -20.80    158.03 o 
  -5   8  14       44.08       61.76    233.81 o 
  -4   8  14      320.12      297.59    182.92 o 
  -3   8  14      195.16      265.09    132.19 o 
  -2   8  14      639.55      611.67    118.21 o 
  -1   8  14      492.26      613.69    118.60 o 
   0   8  14     1629.99     1613.93    113.34 o 
   1   8  14      493.42      645.06    122.38 o 
   2   8  14      633.21      506.04     96.27 o 
   3   8  14      198.17      157.07    182.16 o 
   4   8  14      324.08      422.87    112.89 o 
   5   8  14       43.56      217.81    187.02 o 
   6   8  14        1.05      -34.69    184.72 o 
   7   8  14       21.10      203.66    112.58 o 
  -6   9  14        3.49       49.03    102.79 o 
  -5   9  14       66.75       34.41    153.02 o 
  -4   9  14       79.94      100.36    209.42 o 
  -3   9  14       73.07       61.49    129.71 o 
  -2   9  14      207.48      276.59    116.29 o 
  -1   9  14      914.41      856.63    103.01 o 
   0   9  14      217.99      142.81    103.48 o 
   1   9  14      930.28      964.41     97.41 o 
   2   9  14      204.00      369.11    181.71 o 
   3   9  14       69.09      -66.45    105.69 o 
   4   9  14       80.45       89.48    173.90 o 
   5   9  14       66.97       81.33    111.13 o 
   6   9  14        3.53      132.62    201.93 o 
  -6  10  14        0.69       -1.34    270.74 o 
  -5  10  14       12.84       52.88    137.36 o 
  -4  10  14       92.25      149.85    135.60 o 
  -3  10  14        3.13      107.85    180.49 o 
  -2  10  14      185.73       56.79     88.78 o 
  -1  10  14      107.90      115.23     86.02 o 
   0  10  14      155.27      -43.52     93.39 o 
   1  10  14      110.42      112.78     87.33 o 
   2  10  14      189.90      -15.49    161.74 o 
   3  10  14        3.29        2.60    108.52 o 
   4  10  14       93.32      -44.29    180.30 o 
   5  10  14       12.93       33.21     83.92 o 
   6  10  14        0.68        6.42     67.18 o 
  -6  11  14        2.66       36.22     82.20 o 
  -5  11  14       48.47       48.80    104.04 o 
  -4  11  14       53.56       80.03     92.48 o 
  -3  11  14       37.77       61.87    124.75 o 
  -2  11  14       43.40       23.99    115.93 o 
  -1  11  14      157.19      -17.94    133.75 o 
   0  11  14        0.11      -68.39    168.62 o 
   1  11  14      161.14      115.66     87.60 o 
   2  11  14       42.62       88.63    100.66 o 
   3  11  14       38.31      -76.49    179.40 o 
   4  11  14       53.81       -9.98    181.96 o 
   5  11  14       48.57      144.46    179.15 o 
   6  11  14        2.67       21.40     69.52 o 
  -5  12  14       32.68     -109.45    109.45 o 
  -4  12  14        5.87       99.83    144.54 o 
  -3  12  14       55.62      169.42    158.60 o 
  -2  12  14      122.43      122.97     91.88 o 
  -1  12  14       83.05       64.42     71.81 o 
   0  12  14        0.18      -38.32    104.31 o 
   1  12  14       83.90      -31.23     99.26 o 
   2  12  14      121.56       77.27    108.05 o 
   3  12  14       55.23      -29.89    188.81 o 
   4  12  14        5.91       13.70    194.96 o 
   5  12  14       32.67      -10.83    100.89 o 
  -5  13  14       42.02      -80.01     80.01 o 
  -4  13  14        9.08      -26.88    242.26 o 
  -3  13  14       25.72      -86.08    106.85 o 
  -2  13  14      261.47      247.33    107.63 o 
  -1  13  14      230.19      193.94     85.94 o 
   0  13  14      391.71      447.37    108.50 o 
   1  13  14      229.87      179.23     89.76 o 
   2  13  14      263.95      211.42    123.18 o 
   3  13  14       25.23      -19.31    131.80 o 
   4  13  14        9.03      -99.91     99.91 o 
   5  13  14       42.09      155.31     95.95 o 
  -4  14  14       11.84      -28.87    250.83 o 
  -3  14  14       20.34      110.54    141.96 o 
  -2  14  14        3.59       37.53    138.36 o 
  -1  14  14       38.97     -132.06    132.06 o 
   0  14  14       24.02     -131.12    155.40 o 
   1  14  14       37.65       64.76     98.27 o 
   2  14  14        3.68      -22.24    146.61 o 
   3  14  14       20.51       47.69    141.04 o 
   4  14  14       11.91       70.15     79.93 o 
  -3  15  14       44.75       19.69     58.41 o 
  -2  15  14       66.70       60.46     91.60 o 
  -1  15  14       12.17       56.86    102.94 o 
   0  15  14        2.68      -31.00    140.24 o 
   1  15  14       12.42       -0.25    116.15 o 
   2  15  14       67.02      -73.77    138.43 o 
   3  15  14       44.73        7.59     89.40 o 
  -2  16  14        3.49        3.37     66.97 o 
  -1  16  14       16.47        6.85     68.52 o 
   0  16  14        4.31       28.98     73.21 o 
   1  16  14       16.80       49.71    114.09 o 
   2  16  14        3.47      -91.13    143.83 o 
   1   0  15      207.63      124.86     89.39 o 
   2   0  15     3731.51     3648.98    110.70 o 
   3   0  15        0.35      -75.17     91.99 o 
   4   0  15      152.99      201.75    104.53 o 
   5   0  15      591.17      635.19    102.28 o 
   6   0  15       26.97       15.91    124.55 o 
   7   0  15       26.48      -52.82    118.82 o 
  -7   1  15       15.51       16.58     70.45 o 
  -6   1  15       77.06       40.28    119.98 o 
  -5   1  15       98.31       17.04     70.25 o 
  -4   1  15      578.84      626.14     94.03 o 
  -3   1  15      637.80      647.83     81.14 o 
  -2   1  15      424.56      464.53     77.53 o 
  -1   1  15     8423.51     8730.05    171.75 o 
   0   1  15    24184.81    23503.81    555.23 o 
   1   1  15     8417.69     7654.83    222.19 o 
   2   1  15      409.54      486.16    116.65 o 
   3   1  15      665.72      789.02    131.05 o 
   4   1  15      575.66      581.03    190.60 o 
   5   1  15       99.89      202.57    148.49 o 
   6   1  15       77.10       30.15    101.88 o 
   7   1  15       15.59      -31.75    161.35 o 
  -7   2  15        1.09      -51.59    210.00 o 
  -6   2  15      205.08       80.07    155.20 o 
  -5   2  15      260.64      197.55    104.60 o 
  -4   2  15      370.74      333.37     96.31 o 
  -3   2  15      411.69      374.60     82.82 o 
  -2   2  15      942.11     1074.99     85.72 o 
  -1   2  15     9291.40     9316.06    362.29 o 
   0   2  15     3862.22     4263.37    133.62 o 
   1   2  15     9317.79     8905.13    183.83 o 
   2   2  15      929.69      927.12    109.78 o 
   3   2  15      417.21      458.23    113.54 o 
   4   2  15      373.91      327.43     90.19 o 
   5   2  15      260.48      -61.59    144.30 o 
   6   2  15      203.83      193.42    217.93 o 
   7   2  15        1.09      121.61    190.41 o 
  -7   3  15        7.78      185.29    204.85 o 
  -6   3  15       30.46       53.81    110.36 o 
  -5   3  15      811.83      849.42    153.91 o 
  -4   3  15       93.43        6.94     91.74 o 
  -3   3  15      840.28      811.90     74.63 o 
  -2   3  15      903.94     1058.11     89.34 o 
  -1   3  15     2649.20     2513.83    133.47 o 
   0   3  15     3590.35     3700.85    215.62 o 
   1   3  15     2626.87     2427.27    120.41 o 
   2   3  15      928.05      979.10    107.55 o 
   3   3  15      832.99      713.90    108.46 o 
   4   3  15       92.37       50.04     89.62 o 
   5   3  15      813.63      930.30    223.12 o 
   6   3  15       30.32      -91.72    151.56 o 
   7   3  15        7.84       11.26    200.46 o 
  -7   4  15       17.71      -43.54     67.20 o 
  -6   4  15      207.80      132.28    133.06 o 
  -5   4  15      646.18      603.32    134.09 o 
  -4   4  15       40.07      151.76     95.34 o 
  -3   4  15     1310.50     1401.61     83.32 o 
  -2   4  15     4078.77     4370.85    115.23 o 
  -1   4  15     2978.58     3256.58    108.95 o 
   0   4  15       56.99      158.40     98.51 o 
   1   4  15     2954.52     3177.71    157.25 o 
   2   4  15     4022.83     4133.15    136.68 o 
   3   4  15     1309.97     1383.81    123.00 o 
   4   4  15       37.86       93.89    177.16 o 
   5   4  15      642.80      807.80    154.70 o 
   6   4  15      207.83      192.72    153.48 o 
   7   4  15       17.64     -163.15    193.42 o 
  -7   5  15       57.20      -84.49    237.01 o 
  -6   5  15       15.47     -103.77    103.77 o 
  -5   5  15        3.41       13.24    120.20 o 
  -4   5  15       35.41      126.92    111.94 o 
  -3   5  15     1711.24     1830.92     95.41 o 
  -2   5  15     5059.11     5083.72    163.69 o 
  -1   5  15      499.44      611.48     89.67 o 
   0   5  15       28.59       41.34    111.70 o 
   1   5  15      530.75      604.63     96.48 o 
   2   5  15     5070.39     4963.48    198.13 o 
   3   5  15     1714.40     1684.87    141.64 o 
   4   5  15       38.04      101.83    125.51 o 
   5   5  15        3.43      -80.55    100.08 o 
   6   5  15       15.45     -189.58    189.58 o 
   7   5  15       57.12       24.13    159.43 o 
  -7   6  15        7.47       21.60     79.76 o 
  -6   6  15        7.05      -68.04    107.97 o 
  -5   6  15      282.10      217.29    132.50 o 
  -4   6  15       66.05       40.11    100.31 o 
  -3   6  15       77.36       97.30     95.32 o 
  -2   6  15     1021.76     1124.15     86.00 o 
  -1   6  15     4301.79     4555.52    114.19 o 
   0   6  15     3192.64     3654.86    138.35 o 
   1   6  15     4274.50     4503.90    170.91 o 
   2   6  15      999.36     1152.84    193.74 o 
   3   6  15       76.17       71.52    127.35 o 
   4   6  15       66.36      157.31    119.59 o 
   5   6  15      280.22      175.12    173.64 o 
   6   6  15        7.08       44.12    116.88 o 
   7   6  15        7.44       20.93    185.10 o 
  -7   7  15       43.99      -57.30     67.13 o 
  -6   7  15       28.88       21.60     92.72 o 
  -5   7  15       43.94        7.68    151.07 o 
  -4   7  15      180.94      156.53    141.24 o 
  -3   7  15      125.28        5.82    188.17 o 
  -2   7  15     1280.05     1177.79    198.58 o 
  -1   7  15     1292.89     1541.59     92.42 o 
   0   7  15      626.69      729.52     94.52 o 
   1   7  15     1276.34     1550.54     93.17 o 
   2   7  15     1266.95     1451.90    173.29 o 
   3   7  15      127.15      103.51     95.97 o 
   4   7  15      176.28      260.56    136.14 o 
   5   7  15       43.98      175.95    173.64 o 
   6   7  15       28.79       88.13    179.47 o 
   7   7  15       43.94      -46.20     91.35 o 
  -7   8  15       19.66       19.59    128.14 o 
  -6   8  15       12.00       39.57    168.10 o 
  -5   8  15       73.41      291.28    235.86 o 
  -4   8  15      163.30       72.15    102.75 o 
  -3   8  15      118.87      187.72    203.73 o 
  -2   8  15      495.53      669.77    120.48 o 
  -1   8  15      193.24      420.22    210.41 o 
   0   8  15      111.86      212.11     96.52 o 
   1   8  15      188.99      169.33     78.84 o 
   2   8  15      500.09      466.91    184.59 o 
   3   8  15      119.38      279.95    165.45 o 
   4   8  15      161.25       71.36    103.58 o 
   5   8  15       72.75       10.30    190.35 o 
   6   8  15       12.02       46.47    184.01 o 
   7   8  15       19.60       17.67    189.58 o 
  -6   9  15        4.16      -34.82    252.43 o 
  -5   9  15       62.33      123.68    153.17 o 
  -4   9  15      286.71      357.53    200.46 o 
  -3   9  15      134.16      244.08    125.98 o 
  -2   9  15      908.59      980.79    100.69 o 
  -1   9  15      163.31       76.91    100.36 o 
   0   9  15       84.74       61.13    100.50 o 
   1   9  15      161.24      269.55     79.13 o 
   2   9  15      900.81     1017.60    192.46 o 
   3   9  15      133.97      234.78     96.25 o 
   4   9  15      285.56      193.04    171.98 o 
   5   9  15       62.33      217.49    192.84 o 
   6   9  15        4.19     -180.94    204.56 o 
  -6  10  15       50.89      172.17    128.84 o 
  -5  10  15        8.93       87.93    110.96 o 
  -4  10  15      123.16      151.74    141.58 o 
  -3  10  15        4.41       -8.97     99.04 o 
  -2  10  15      256.86      337.05    117.56 o 
  -1  10  15      251.38      160.33    105.70 o 
   0  10  15     1595.10     1773.30    167.79 o 
   1  10  15      247.44      178.07     82.42 o 
   2  10  15      255.67      281.11    177.36 o 
   3  10  15        5.08       -2.28    109.25 o 
   4  10  15      123.69      149.77    165.07 o 
   5  10  15        8.87      194.64    190.86 o 
   6  10  15       50.96       38.72    209.04 o 
  -5  11  15       10.39     -139.98    233.68 o 
  -4  11  15       26.63      124.44    107.77 o 
  -3  11  15      206.12      211.86    172.72 o 
  -2  11  15      322.62      209.70    100.98 o 
  -1  11  15      152.59       19.35    108.26 o 
   0  11  15      442.30      314.48     82.48 o 
   1  11  15      149.05       73.78     88.91 o 
   2  11  15      326.18      300.04    106.47 o 
   3  11  15      203.12      259.54    170.89 o 
   4  11  15       26.81       73.92    189.84 o 
   5  11  15       10.46      -26.56    184.65 o 
   6  11  15        7.84       74.95    188.17 o 
  -5  12  15       60.47       27.39    270.55 o 
  -4  12  15       30.82      -67.96     67.96 o 
  -3  12  15      114.72      341.46    216.78 o 
  -2  12  15      194.53       87.52     98.10 o 
  -1  12  15       65.75       47.21     86.23 o 
   0  12  15      719.77      670.00    148.27 o 
   1  12  15       67.77       67.67     94.70 o 
   2  12  15      192.26      110.10    124.26 o 
   3  12  15      112.95      134.28    177.61 o 
   4  12  15       31.02       43.97    199.57 o 
   5  12  15       60.17       92.74    221.71 o 
  -5  13  15       24.90       40.32    261.65 o 
  -3  13  15       13.19     -104.65    104.65 o 
  -2  13  15      167.45      166.49    101.71 o 
  -1  13  15       49.10       71.58    113.49 o 
   0  13  15      227.39       -0.69    115.44 o 
   1  13  15       47.59      101.53    103.06 o 
   2  13  15      167.40      100.22    131.47 o 
   3  13  15       13.40      -24.26    144.72 o 
   4  13  15       14.72      -20.03    202.38 o 
   5  13  15       24.92      -44.22     99.55 o 
  -4  14  15       23.94      168.72    253.58 o 
  -3  14  15       37.85      129.57    139.27 o 
  -2  14  15        1.17       13.70    216.72 o 
  -1  14  15      228.44      172.77    120.45 o 
   0  14  15      387.90      623.97    212.88 o 
   1  14  15      227.96       75.31     95.96 o 
   2  14  15        1.12      -71.22    145.22 o 
   3  14  15       37.79      108.00    151.44 o 
   4  14  15       23.85      -69.42    124.90 o 
  -3  15  15        2.50      131.27    215.18 o 
  -2  15  15       76.59       80.84    206.93 o 
  -1  15  15      133.94       40.12    121.07 o 
   0  15  15        1.54     -195.28    229.30 o 
   1  15  15      134.64       88.84    101.73 o 
   2  15  15       76.46      -89.88    144.74 o 
   3  15  15        2.51      -18.99     90.51 o 
  -2  16  15       21.48       89.98    116.64 o 
  -1  16  15       19.73       22.42     50.80 o 
   0  16  15        0.01       80.29     78.42 o 
   1  16  15       19.69       23.65     67.25 o 
   2  16  15       21.84       52.96    191.21 o 
   0   0  16     8432.05     7723.25    242.67 o 
   1   0  16     4074.75     3775.18    155.21 o 
   2   0  16     1862.96     1796.98     97.13 o 
   3   0  16     3347.86     3426.25    103.85 o 
   4   0  16      352.70      318.13     83.78 o 
   5   0  16       63.84       -4.54    160.11 o 
   6   0  16       41.06       85.31    113.68 o 
   7   0  16        2.05     -198.54    226.83 o 
  -7   1  16        8.69      -26.56    233.74 o 
  -6   1  16      145.20      -39.31    118.64 o 
  -5   1  16      561.14      508.37     82.98 o 
  -4   1  16       26.33      -71.33     82.93 o 
  -3   1  16      273.43      279.84     82.36 o 
  -2   1  16      179.16      148.74     83.51 o 
  -1   1  16      460.81      394.71    108.83 o 
   0   1  16    42481.40    42182.89    742.95 o 
   1   1  16      431.06      431.96    130.95 o 
   2   1  16      200.40      195.50     95.26 o 
   3   1  16      274.75      317.20     76.62 o 
   4   1  16       28.02      237.33    132.81 o 
   5   1  16      561.10      549.18    122.84 o 
   6   1  16      145.60       62.90    148.51 o 
   7   1  16        8.69     -131.72    185.16 o 
  -7   2  16       16.82       58.50    184.97 o 
  -6   2  16      199.74      217.87    251.47 o 
  -5   2  16      173.04      227.65     84.98 o 
  -4   2  16      502.58      477.31     99.45 o 
  -3   2  16      235.16      314.91     73.53 o 
  -2   2  16     4951.88     5000.77    165.30 o 
  -1   2  16     5866.33     6070.99    151.73 o 
   0   2  16     1608.54     1541.47    144.52 o 
   1   2  16     5994.37     6374.98    160.08 o 
   2   2  16     5015.97     5029.29    295.04 o 
   3   2  16      241.46      343.66     87.03 o 
   4   2  16      499.24      466.43    105.11 o 
   5   2  16      173.66       17.56    115.27 o 
   6   2  16      200.03      210.47    128.33 o 
   7   2  16       16.86      -29.19    124.89 o 
  -7   3  16       43.43       12.53    101.32 o 
  -6   3  16        6.65      175.73    132.82 o 
  -5   3  16        5.48       81.01     83.42 o 
  -4   3  16       36.24      109.95     81.55 o 
  -3   3  16      962.18      985.66     73.28 o 
  -2   3  16     2919.04     2673.01    120.20 o 
  -1   3  16    19548.11    18614.55    508.10 o 
   0   3  16     5405.91     5116.55    134.49 o 
   1   3  16    19336.17    18143.72    432.19 o 
   2   3  16     2891.02     2578.16    118.44 o 
   3   3  16      955.80     1073.46     95.57 o 
   4   3  16       35.71       26.55     98.85 o 
   5   3  16        5.42      -54.20    117.96 o 
   6   3  16        6.71       69.64    180.04 o 
   7   3  16       43.48     -142.03    212.69 o 
  -7   4  16       33.30      -42.35    121.93 o 
  -6   4  16      396.24      234.73    115.77 o 
  -5   4  16      700.43      820.00    138.01 o 
  -4   4  16     1022.72     1134.84    118.38 o 
  -3   4  16      108.09       96.49     78.23 o 
  -2   4  16     4245.17     4385.29    117.63 o 
  -1   4  16     7101.38     6884.20    181.29 o 
   0   4  16     1075.82     1254.26    100.31 o 
   1   4  16     7158.75     6968.37    237.20 o 
   2   4  16     4167.74     4132.22    291.62 o 
   3   4  16      106.01       55.78    115.98 o 
   4   4  16     1025.74     1195.28    154.19 o 
   5   4  16      700.62      611.30    118.30 o 
   6   4  16      395.49      217.95    131.94 o 
   7   4  16       33.28      101.06    192.84 o 
  -7   5  16       31.46      -28.06    118.23 o 
  -6   5  16      175.23      106.17    105.40 o 
  -5   5  16      499.63      670.78    100.97 o 
  -4   5  16      851.10      853.81    110.63 o 
  -3   5  16       83.57       98.35     74.52 o 
  -2   5  16     4003.64     4471.16    202.38 o 
  -1   5  16     3820.14     3619.84    120.88 o 
   0   5  16      752.36      919.86    111.67 o 
   1   5  16     3743.12     3694.74    203.67 o 
   2   5  16     4024.80     4062.59    156.25 o 
   3   5  16       85.40       10.62    120.38 o 
   4   5  16      849.71      769.98    473.89 o 
   5   5  16      498.29      256.20    115.85 o 
   6   5  16      175.35      -40.83    194.19 o 
   7   5  16       31.51      195.66    221.90 o 
  -7   6  16       65.72      -73.56    106.38 o 
  -6   6  16        9.32       84.33    103.15 o 
  -5   6  16      240.10       47.50    125.07 o 
  -4   6  16      186.87      166.44    123.42 o 
  -3   6  16       79.79      157.11    132.81 o 
  -2   6  16      521.57      590.33     79.20 o 
  -1   6  16     1588.77     1601.29     96.56 o 
   0   6  16     2304.86     2591.90    126.15 o 
   1   6  16     1590.15     1687.21     95.55 o 
   2   6  16      525.50      657.11    101.34 o 
   3   6  16       78.43      192.27    103.75 o 
   4   6  16      186.35       21.14    109.28 o 
   5   6  16      239.30      164.43    165.52 o 
   6   6  16        9.33      -16.11    120.19 o 
   7   6  16       65.68      -26.69    231.12 o 
  -7   7  16        7.00       -7.32     61.93 o 
  -6   7  16       21.25      -39.02    106.76 o 
  -5   7  16      532.18      314.77    119.91 o 
  -4   7  16       71.21       91.03    115.99 o 
  -3   7  16      197.76      202.06    126.01 o 
  -2   7  16     2048.63     2003.43    464.70 o 
  -1   7  16     2063.32     2068.90    128.29 o 
   0   7  16      365.43      230.47     92.39 o 
   1   7  16     2066.09     2128.66    180.22 o 
   2   7  16     2043.57     2370.27    201.17 o 
   3   7  16      194.81      325.67     93.66 o 
   4   7  16       71.89       85.19    158.86 o 
   5   7  16      533.25      733.55    185.36 o 
   6   7  16       21.27     -167.82    186.83 o 
   7   7  16        6.99      -16.05     71.73 o 
  -6   8  16        6.60      -40.79    112.10 o 
  -5   8  16       59.99     -216.27    216.27 o 
  -4   8  16      294.96      284.18    114.10 o 
  -3   8  16       65.08        0.70    184.20 o 
  -2   8  16      252.22      238.07    111.07 o 
  -1   8  16       67.40      121.99    101.00 o 
   0   8  16     1014.82     1083.64    104.34 o 
   1   8  16       65.59       57.44     76.57 o 
   2   8  16      248.80      212.81    165.58 o 
   3   8  16       66.59       51.72    132.74 o 
   4   8  16      292.64      250.79    128.55 o 
   5   8  16       59.77      230.22    191.56 o 
   7   8  16       25.75      -69.96    136.71 o 
  -6   9  16       20.62       84.55    245.71 o 
  -5   9  16       60.42      222.80    154.83 o 
  -4   9  16      209.79      139.19     97.24 o 
  -3   9  16      205.65      215.09    105.04 o 
  -2   9  16       11.55      198.52    143.51 o 
  -1   9  16      915.59     1097.43    124.17 o 
   0   9  16       64.10      164.58     86.03 o 
   1   9  16      910.01      943.55     90.43 o 
   2   9  16       13.00       93.45     93.31 o 
   3   9  16      210.07      223.57    174.03 o 
   4   9  16      209.63      310.74    142.67 o 
   5   9  16       59.95       89.61    186.57 o 
   6   9  16       20.62      -19.30    120.41 o 
  -6  10  16        4.83       19.10     65.67 o 
  -5  10  16       98.58      -11.60    116.33 o 
  -4  10  16      416.34      289.59    191.15 o 
  -3  10  16       39.87     -141.39    202.32 o 
  -2  10  16      228.91      237.96    119.78 o 
  -1  10  16      299.22      375.91     91.21 o 
   0  10  16       10.71     -122.04    122.04 o 
   1  10  16      309.72      320.10     90.21 o 
   2  10  16      229.44      412.32    174.35 o 
   3  10  16       40.84       43.47    103.47 o 
   4  10  16      416.95      495.65    171.15 o 
   5  10  16       98.55       84.10    174.67 o 
   6  10  16        4.84       -0.77    205.07 o 
  -6  11  16       35.54      -69.25    131.85 o 
  -5  11  16      126.08       87.30    236.82 o 
  -4  11  16       86.39       30.76    107.01 o 
  -3  11  16       80.31      -13.04    104.39 o 
  -2  11  16      553.18      457.22    114.49 o 
  -1  11  16     1635.56     1800.10    238.82 o 
   0  11  16        0.72       67.88     98.22 o 
   1  11  16     1631.84     1692.43    128.51 o 
   2  11  16      556.73      610.98    114.78 o 
   3  11  16       80.58      -22.91    191.82 o 
   4  11  16       86.77       16.07    195.92 o 
   5  11  16      126.20       95.17    194.44 o 
  -5  12  16       26.95     -110.73    261.84 o 
  -4  12  16       17.49        9.54    137.21 o 
  -3  12  16       56.38       -1.61     97.30 o 
  -2  12  16      340.88      185.60    123.73 o 
  -1  12  16      149.36      185.85     99.04 o 
   0  12  16      676.55      618.63    187.98 o 
   1  12  16      149.55       38.95    105.17 o 
   2  12  16      340.59      390.62    147.85 o 
   3  12  16       55.79     -117.08    130.34 o 
   4  12  16       17.39     -191.50    198.99 o 
   5  12  16       26.92        0.31     89.38 o 
  -4  13  16       12.06       30.05     94.01 o 
  -3  13  16       64.83      -40.62    138.11 o 
  -2  13  16      333.32      429.11    100.49 o 
  -1  13  16      147.29       89.56    108.38 o 
   0  13  16      209.99      240.03    102.69 o 
   1  13  16      147.18        4.21     95.96 o 
   2  13  16      330.19      345.12    133.14 o 
   3  13  16       65.13      -97.22    134.49 o 
   5  13  16       12.20        9.15    181.90 o 
  -4  14  16       12.98       11.77    105.43 o 
  -3  14  16       42.17       47.74     85.31 o 
  -2  14  16      106.43       73.19    219.47 o 
  -1  14  16       86.52      -18.36     93.17 o 
   0  14  16       91.95      -32.54    160.59 o 
   1  14  16       86.21      -16.58     84.39 o 
   2  14  16      105.47      -47.25    136.25 o 
   3  14  16       41.72      -78.13     78.13 o 
   4  14  16       13.01       45.08    143.56 o 
  -3  15  16       14.40       42.01    104.40 o 
  -2  15  16        9.16     -153.80    204.11 o 
  -1  15  16       24.98      -25.60    110.71 o 
   0  15  16       63.37       44.65    121.01 o 
   1  15  16       25.32       29.96    107.51 o 
   2  15  16        9.56      -71.73     71.73 o 
   3  15  16       14.37       69.27     76.14 o 
  -2  16  16       42.92       19.65    227.34 o 
  -1  16  16       53.94       48.12     53.56 o 
   0  16  16       50.00        1.78     82.57 o 
   1  16  16       53.87       53.99    151.89 o 
   2  16  16       42.80       38.54     70.86 o 
   1   0  17     2031.60     2123.16    113.29 o 
   2   0  17     2127.61     2011.51     95.02 o 
   3   0  17      193.31      160.35     77.49 o 
   4   0  17        4.46       21.70     74.07 o 
   5   0  17      244.91      295.11    125.23 o 
   6   0  17       75.48      114.89    205.65 o 
   7   0  17       18.95      676.21    209.61 o 
  -7   1  17       15.27      116.94    247.76 o 
  -6   1  17       72.06       74.16    110.23 o 
  -5   1  17      133.79        3.94     93.82 o 
  -4   1  17      292.85      391.27    120.55 o 
  -3   1  17      678.54      681.98     75.58 o 
  -2   1  17      323.55      444.30     91.86 o 
  -1   1  17      216.93      150.99     95.01 o 
   0   1  17     6984.46     7002.54    223.20 o 
   1   1  17      211.12      126.92    123.32 o 
   2   1  17      333.93      337.06     85.90 o 
   3   1  17      670.42      721.65     73.60 o 
   4   1  17      291.77      362.26    114.81 o 
   5   1  17      133.86      -20.06     94.30 o 
   6   1  17       72.40      282.32    185.42 o 
   7   1  17       15.25       19.52    208.21 o 
  -7   2  17       27.61       -9.68     81.80 o 
  -6   2  17       50.51       -9.34    220.17 o 
  -5   2  17      436.45      428.14    142.62 o 
  -4   2  17      496.22      547.51     80.41 o 
  -3   2  17     1778.17     1904.59     90.96 o 
  -2   2  17     2326.53     2539.33    103.69 o 
  -1   2  17     1515.53     1585.54    104.75 o 
   0   2  17    25038.47    24042.86    317.16 o 
   1   2  17     1531.05     1525.26    108.92 o 
   2   2  17     2332.83     2438.22    200.58 o 
   3   2  17     1814.53     1891.62    106.13 o 
   4   2  17      503.30      423.49    111.99 o 
   5   2  17      431.23      406.30    194.96 o 
   6   2  17       50.78       -0.26    118.79 o 
   7   2  17       27.55      -97.85    121.64 o 
  -7   3  17        0.67      377.43    240.27 o 
  -6   3  17      123.68      100.00    128.19 o 
  -5   3  17      749.73      725.82    115.19 o 
  -4   3  17      264.85      253.37     93.21 o 
  -3   3  17      481.79      648.94     83.29 o 
  -2   3  17      533.32      695.81     94.26 o 
  -1   3  17     1870.97     1849.48    107.93 o 
   0   3  17     4214.46     4520.11    129.24 o 
   1   3  17     1848.11     1802.48    110.78 o 
   2   3  17      516.73      510.00     93.37 o 
   3   3  17      483.04      478.01     86.96 o 
   4   3  17      261.49      146.66     86.38 o 
   5   3  17      749.48      871.82    273.46 o 
   6   3  17      124.22      154.79    119.89 o 
   7   3  17        0.65      -99.65    162.44 o 
  -7   4  17       28.13       85.30    109.04 o 
  -6   4  17       73.71       84.11    109.87 o 
  -5   4  17       66.70       28.44     96.33 o 
  -4   4  17      402.23      300.04     89.94 o 
  -3   4  17      357.03      336.62     70.66 o 
  -2   4  17      799.18      876.55     84.34 o 
  -1   4  17      170.54      164.71     79.04 o 
   0   4  17     3586.09     3580.42    113.34 o 
   1   4  17      191.88      291.48     86.74 o 
   2   4  17      793.56      691.08    112.45 o 
   3   4  17      360.67      384.29     78.70 o 
   4   4  17      409.86      149.66    130.28 o 
   5   4  17       68.19        1.48    117.64 o 
   6   4  17       73.32      100.55    172.49 o 
   7   4  17       28.04     -107.78    212.69 o 
  -7   5  17       23.65       79.06    161.98 o 
  -6   5  17       85.98       97.20    145.94 o 
  -5   5  17       14.51       30.50    132.84 o 
  -4   5  17       60.75       41.58     84.35 o 
  -3   5  17      505.05      539.51    102.35 o 
  -2   5  17     2610.99     2553.43    133.13 o 
  -1   5  17     4781.56     4739.32    119.87 o 
   0   5  17     5991.11     6033.81    135.48 o 
   1   5  17     4767.75     4598.77    143.88 o 
   2   5  17     2626.31     2612.64    289.14 o 
   3   5  17      513.59      535.35     97.96 o 
   4   5  17       61.37       90.95    104.09 o 
   5   5  17       14.58     -146.57    173.39 o 
   6   5  17       85.66      239.95    215.05 o 
   7   5  17       23.60      170.96    160.65 o 
  -7   6  17        5.75       11.66     59.07 o 
  -6   6  17       24.68       -9.76    105.60 o 
  -5   6  17      308.57      271.35    108.18 o 
  -4   6  17      759.56      885.60    115.15 o 
  -3   6  17      147.34      271.34    135.47 o 
  -2   6  17     1482.67     1488.60    117.93 o 
  -1   6  17     1217.11     1130.53     84.19 o 
   0   6  17       37.08      133.81     87.73 o 
   1   6  17     1196.18     1159.62    126.68 o 
   2   6  17     1495.03     1613.74    176.72 o 
   3   6  17      147.04      292.83     95.12 o 
   4   6  17      766.11      679.21    183.76 o 
   5   6  17      306.30      144.14    177.74 o 
   6   6  17       24.62      -49.40    113.28 o 
   7   6  17        5.75      -21.46     67.37 o 
  -7   7  17        9.42       76.64     95.81 o 
  -6   7  17       23.63       96.75     94.32 o 
  -5   7  17      282.70      231.09    120.66 o 
  -4   7  17      472.31      604.08    101.16 o 
  -3   7  17       45.22       94.28    143.18 o 
  -2   7  17       70.75       36.19    105.27 o 
  -1   7  17     1753.17     1640.15    128.95 o 
   0   7  17      768.86      907.81    114.98 o 
   1   7  17     1770.49     1832.51    123.57 o 
   2   7  17       72.92      -37.38    118.02 o 
   3   7  17       43.30        9.98    122.89 o 
   4   7  17      475.05      505.63    182.16 o 
   5   7  17      283.85      330.58    196.69 o 
   6   7  17       23.68      -18.87    124.80 o 
   7   7  17        9.45      -78.45     92.39 o 
  -6   8  17        6.70       -1.28    225.49 o 
  -5   8  17        7.16      -93.17    124.94 o 
  -4   8  17      155.34      206.38    118.71 o 
  -3   8  17      339.11      153.26    131.58 o 
  -2   8  17       14.19      -60.49     90.01 o 
  -1   8  17      146.45      203.23    104.76 o 
   0   8  17       47.26       -7.50     90.65 o 
   1   8  17      147.60       91.59    116.00 o 
   2   8  17       13.86      -28.29    174.09 o 
   3   8  17      340.65      153.60    107.12 o 
   4   8  17      158.96       78.82    109.04 o 
   5   8  17        7.04      -61.93    124.33 o 
   6   8  17        6.74       26.50    211.28 o 
  -6   9  17      135.38       71.43    147.39 o 
  -5   9  17       76.05        4.07    151.93 o 
  -4   9  17      154.23      177.23     85.71 o 
  -3   9  17      207.21      199.41    130.48 o 
  -2   9  17      934.61      906.39     94.43 o 
  -1   9  17      316.73      388.40     77.59 o 
   0   9  17      867.32      952.89    104.91 o 
   1   9  17      315.04      229.95     87.33 o 
   2   9  17      940.35     1000.47    118.23 o 
   3   9  17      206.18      262.55    159.37 o 
   4   9  17      154.12      423.64    173.32 o 
   5   9  17       76.07       46.08    188.36 o 
   6   9  17      135.31      139.08    203.47 o 
  -6  10  17       14.22       56.08    112.08 o 
  -5  10  17       27.88      -44.24    147.45 o 
  -4  10  17       60.87       60.93    108.33 o 
  -3  10  17      188.41      170.57    145.23 o 
  -2  10  17      309.95      250.83    184.20 o 
  -1  10  17       14.94       19.72     92.39 o 
   0  10  17      484.48      389.42     94.57 o 
   1  10  17       15.76       54.91     82.04 o 
   2  10  17      316.32      293.65    161.55 o 
   3  10  17      186.05      144.81    282.19 o 
   4  10  17       60.63      235.22    184.14 o 
   5  10  17       27.91      -36.74    176.27 o 
   6  10  17       14.16       23.78     92.07 o 
  -5  11  17      100.66       65.80    233.10 o 
  -4  11  17       15.70      -84.59    106.66 o 
  -3  11  17      295.82      289.87    124.41 o 
  -2  11  17      384.65      451.85    102.79 o 
  -1  11  17       41.62      -53.86     78.64 o 
   0  11  17      252.02      304.05    144.58 o 
   1  11  17       42.41       54.51     94.19 o 
   2  11  17      386.00      472.20    267.63 o 
   3  11  17      300.31      322.26    186.64 o 
   4  11  17       15.72       38.12    113.19 o 
   5  11  17      100.55      166.39    118.01 o 
  -5  12  17       81.29      -14.91    107.01 o 
  -4  12  17        1.23      -50.54    131.40 o 
  -3  12  17      112.70      119.43    215.57 o 
  -2  12  17      159.10      196.53    101.01 o 
  -1  12  17       78.65       17.46     93.72 o 
   0  12  17       58.40       11.00     96.16 o 
   1  12  17       78.11      129.35    122.65 o 
   2  12  17      160.58       83.14    173.77 o 
   3  12  17      111.70      168.08    182.92 o 
   4  12  17        1.32        5.31    194.70 o 
   5  12  17       81.03      148.30    208.91 o 
  -5  13  17       14.66        1.79    113.86 o 
  -4  13  17       13.95       15.19    180.11 o 
  -3  13  17       90.69      114.49     99.05 o 
  -2  13  17       52.31       44.89    114.74 o 
  -1  13  17      388.43      241.01    123.42 o 
   0  13  17       16.16      -79.65    113.50 o 
   1  13  17      392.30      384.99     96.13 o 
   2  13  17       51.89       94.09    101.89 o 
   3  13  17       90.02      -32.41     79.43 o 
   4  13  17       13.91      -34.37    197.26 o 
  -4  14  17       14.74      -56.81    194.62 o 
  -3  14  17       33.96      -30.17     86.20 o 
  -2  14  17      126.18      -28.90    128.63 o 
  -1  14  17       15.79      -10.25    103.60 o 
   0  14  17        2.99      -28.85    106.42 o 
   1  14  17       15.81      115.92    101.81 o 
   2  14  17      126.33       13.67    124.70 o 
   3  14  17       33.69      163.81    123.98 o 
   4  14  17       14.76      -65.19     89.38 o 
  -3  15  17       16.11       18.07    129.29 o 
  -2  15  17        2.17      -38.85    110.29 o 
  -1  15  17       22.39      127.16    113.28 o 
   0  15  17        4.59       23.01    114.33 o 
   1  15  17       22.45      105.21    111.02 o 
   2  15  17        2.23      383.40    392.67 o 
   3  15  17       16.11        3.41     68.59 o 
  -2  16  17       67.73       80.20    128.71 o 
  -1  16  17       14.45        2.86     74.24 o 
   0  16  17       20.22       37.89     69.10 o 
   1  16  17       14.43       36.18     62.42 o 
   2  16  17       67.98      160.95    147.08 o 
   0   0  18        0.27       40.06    143.04 o 
   1   0  18    13176.23    13087.38    183.67 o 
   2   0  18        0.08      -52.75     88.88 o 
   3   0  18     1378.30     1531.82     96.53 o 
   4   0  18       12.27       35.30     75.94 o 
   5   0  18        0.22      -86.61    107.17 o 
   6   0  18      226.69       36.29    208.65 o 
   7   0  18       38.43       -0.32    169.68 o 
  -7   1  18        4.74       87.81    116.03 o 
  -6   1  18      103.74       79.31     93.99 o 
  -5   1  18      260.55      160.84     98.99 o 
  -4   1  18      212.39      184.94     90.64 o 
  -3   1  18       45.79      112.60     75.09 o 
  -2   1  18     2154.88     2277.82     95.35 o 
  -1   1  18      419.91      352.64     82.69 o 
   0   1  18     2696.13     2681.66    215.88 o 
   1   1  18      416.70      290.48    119.88 o 
   2   1  18     2137.35     2038.99    156.71 o 
   3   1  18       46.25       81.38     67.95 o 
   4   1  18      208.27      349.85    113.21 o 
   5   1  18      259.91      145.06    110.01 o 
   6   1  18      103.45       54.15    149.90 o 
   7   1  18        4.72     -106.76    183.76 o 
  -7   2  18       41.96     -107.91    239.18 o 
  -6   2  18       90.20      120.00    110.37 o 
  -5   2  18       25.61     -124.40    264.08 o 
  -4   2  18      402.92      420.87     93.81 o 
  -3   2  18      732.03      775.96     71.46 o 
  -2   2  18     1298.91     1366.79     78.60 o 
  -1   2  18      652.12      693.88     99.02 o 
   0   2  18      106.63        0.76     91.68 o 
   1   2  18      654.22      702.87    107.84 o 
   2   2  18     1305.64     1388.33    108.11 o 
   3   2  18      734.60      605.33     90.74 o 
   4   2  18      404.93      548.47     94.62 o 
   5   2  18       25.80       -8.64    140.81 o 
   6   2  18       90.44      115.03    122.41 o 
   7   2  18       41.92      171.24    132.75 o 
  -7   3  18        1.86       35.59    199.37 o 
  -6   3  18      163.19      201.29    136.88 o 
  -5   3  18      260.72      394.69     92.10 o 
  -4   3  18        9.27      -18.64     83.98 o 
  -3   3  18      245.32      195.85     73.57 o 
  -2   3  18      542.22      394.24     78.95 o 
  -1   3  18     8901.12     9041.07    165.66 o 
   0   3  18       14.57      -27.89     89.65 o 
   1   3  18     8965.15     8772.11    185.25 o 
   2   3  18      521.25      325.25     74.14 o 
   3   3  18      246.44      216.44     82.37 o 
   4   3  18        9.19       25.55    163.97 o 
   5   3  18      260.71      298.07    149.90 o 
   6   3  18      163.05       48.74     96.82 o 
   7   3  18        1.88      314.20    195.92 o 
  -7   4  18       37.82      -14.62    172.66 o 
  -6   4  18      178.66       17.72    138.64 o 
  -5   4  18      195.04      121.71    139.91 o 
  -4   4  18      611.15      582.44    106.89 o 
  -3   4  18      746.52      753.84     70.15 o 
  -2   4  18     7180.75     7267.75    241.05 o 
  -1   4  18      101.21       57.26     68.62 o 
   0   4  18      309.14      179.50     77.86 o 
   1   4  18      111.57       57.68     79.86 o 
   2   4  18     7076.35     7231.12    158.74 o 
   3   4  18      741.78      645.14    104.90 o 
   4   4  18      616.28      566.05    185.74 o 
   5   4  18      195.48     -162.31    178.57 o 
   6   4  18      178.30      -17.22    156.55 o 
   7   4  18       37.69       -2.94    161.61 o 
  -7   5  18       27.39      -68.82    172.24 o 
  -6   5  18      104.07      100.65    145.62 o 
  -5   5  18      158.19       57.91    117.15 o 
  -4   5  18      102.06      131.97     88.11 o 
  -3   5  18      167.01      159.79    113.64 o 
  -2   5  18      196.24      159.54     95.82 o 
  -1   5  18     1634.00     1678.38     92.09 o 
   0   5  18        0.15      -49.53     80.88 o 
   1   5  18     1657.65     1719.28     93.27 o 
   2   5  18      187.54      142.31    119.44 o 
   3   5  18      162.34       51.69    127.57 o 
   4   5  18      102.11       45.38    172.30 o 
   5   5  18      157.66       37.57    182.60 o 
   6   5  18      103.92       97.35    182.48 o 
   7   5  18       27.42     -107.03    107.03 o 
  -7   6  18        2.80       27.34     61.77 o 
  -6   6  18       44.58       99.47    104.25 o 
  -5   6  18       74.80       51.09     99.11 o 
  -4   6  18      455.33      548.37    101.96 o 
  -3   6  18      598.19      680.39    107.88 o 
  -2   6  18     1213.49     1070.99    221.55 o 
  -1   6  18     1815.80     1852.86     87.98 o 
   0   6  18       64.16       13.62     81.91 o 
   1   6  18     1817.69     1815.69    113.87 o 
   2   6  18     1222.07     1316.32    196.27 o 
   3   6  18      594.32      637.80    169.48 o 
   4   6  18      455.00      420.96    144.65 o 
   5   6  18       74.89       44.61    192.78 o 
   6   6  18       44.59       35.05    120.80 o 
   7   6  18        2.83      -23.24    112.59 o 
  -7   7  18        7.28      -80.47     96.85 o 
  -6   7  18       19.04      -75.57    113.59 o 
  -5   7  18      259.42      482.16    139.18 o 
  -4   7  18      116.75      132.36    118.50 o 
  -3   7  18      101.81      190.46    153.20 o 
  -2   7  18      973.07     1160.91    124.20 o 
  -1   7  18       39.40       72.65     76.65 o 
   0   7  18      946.60      900.77     99.74 o 
   1   7  18       41.73       17.49     73.16 o 
   2   7  18      977.21     1078.22    173.64 o 
   3   7  18      105.20      272.91    121.93 o 
   4   7  18      114.87      180.41    106.60 o 
   5   7  18      261.04      195.53    199.31 o 
   6   7  18       19.11       95.00    118.27 o 
   7   7  18        7.26       94.20    175.40 o 
  -6   8  18       40.53     -124.94    241.81 o 
  -5   8  18       26.55      -93.45    203.73 o 
  -4   8  18      192.45      334.73    120.98 o 
  -3   8  18       62.57      185.29    180.17 o 
  -2   8  18      223.64      216.54    101.52 o 
  -1   8  18     1561.02     1744.05    208.08 o 
   0   8  18      365.65      411.49     91.90 o 
   1   8  18     1537.33     1718.30    147.00 o 
   2   8  18      221.31       85.13    123.91 o 
   3   8  18       59.05     -106.55    106.55 o 
   4   8  18      192.81      138.91    109.47 o 
   5   8  18       26.48      -28.40    103.16 o 
   6   8  18       40.60      392.73    208.40 o 
  -6   9  18        2.21      -46.97     79.31 o 
  -5   9  18       66.14     -124.19    141.55 o 
  -4   9  18      383.78      402.96     97.07 o 
  -3   9  18      163.94      219.34    183.31 o 
  -2   9  18       69.16       36.66     93.05 o 
  -1   9  18      408.21      501.41     81.22 o 
   0   9  18      785.06      648.31    104.31 o 
   1   9  18      410.62      454.36     88.05 o 
   2   9  18       67.12        9.69    101.23 o 
   3   9  18      165.02      201.93    161.35 o 
   4   9  18      380.36      200.85    195.53 o 
   5   9  18       65.98       64.32    185.55 o 
   6   9  18        2.21       -8.76     80.10 o 
  -6  10  18        1.51      -90.31    261.78 o 
  -5  10  18      163.88       31.09    146.88 o 
  -4  10  18      104.06       91.17    128.27 o 
  -3  10  18        6.97      -42.93    122.29 o 
  -2  10  18      119.72      111.37    126.08 o 
  -1  10  18      426.62      388.82     95.25 o 
   0  10  18      401.19      523.44     94.38 o 
   1  10  18      416.69      282.08     90.56 o 
   2  10  18      122.55      166.92    166.16 o 
   3  10  18        7.42       33.84     93.20 o 
   4  10  18      103.23      155.34    169.10 o 
   5  10  18      164.17      246.74    181.77 o 
   6  10  18        1.50      -14.90     93.70 o 
  -5  11  18       15.85       29.93    134.22 o 
  -4  11  18       24.82      -31.00    101.57 o 
  -3  11  18       18.98       41.64    134.38 o 
  -2  11  18      399.57      276.03     87.34 o 
  -1  11  18      164.58      204.39     79.27 o 
   0  11  18       55.95       91.94     93.03 o 
   1  11  18      161.10       80.66     86.41 o 
   2  11  18      401.47      340.50    171.79 o 
   3  11  18       18.91      107.27    166.48 o 
   4  11  18       24.61     -106.70    188.94 o 
   5  11  18       15.91      266.07    192.91 o 
  -5  12  18       10.97        8.86    113.65 o 
  -4  12  18       25.50     -147.06    147.06 o 
  -3  12  18       82.62      147.27    189.96 o 
  -2  12  18       14.56      -64.39    123.76 o 
  -1  12  18      777.88      604.46     93.92 o 
   0  12  18        2.09       34.80    140.26 o 
   1  12  18      779.85      746.67    127.62 o 
   2  12  18       14.54      133.13    191.24 o 
   3  12  18       81.95       72.90    182.16 o 
   4  12  18       25.67      -35.20    200.14 o 
   5  12  18       10.95      -16.13     67.79 o 
  -4  13  18       32.65      207.38    168.34 o 
  -3  13  18       47.06       37.35    163.72 o 
  -2  13  18      116.85      118.40    106.16 o 
  -1  13  18        3.50      -66.77    112.70 o 
   0  13  18      184.26      238.27    107.70 o 
   1  13  18        3.86      -37.13     87.84 o 
   2  13  18      116.29       46.72    110.88 o 
   3  13  18       47.42       -8.13    119.44 o 
   4  13  18       32.83      -72.34     85.51 o 
  -4  14  18        0.71       53.91     79.50 o 
  -3  14  18       26.83       29.31    134.26 o 
  -2  14  18       14.16       65.29    131.46 o 
  -1  14  18       62.50        8.57    110.55 o 
   0  14  18       10.90      -54.51     84.61 o 
   1  14  18       61.67       90.37    117.45 o 
   2  14  18       14.42      126.57    148.66 o 
   3  14  18       27.00       84.93    134.18 o 
   4  14  18        0.70       -2.79     62.59 o 
  -3  15  18       17.97      -20.04     95.37 o 
  -2  15  18       69.04       14.12     75.44 o 
  -1  15  18       24.03      102.07    107.32 o 
   0  15  18        2.43      -72.65    111.72 o 
   1  15  18       23.75       34.50    105.01 o 
   2  15  18       69.00      160.39    216.08 o 
   3  15  18       17.95       76.09     87.35 o 
  -2  16  18       38.99       63.16     85.44 o 
  -1  16  18       37.45       13.91     51.41 o 
   0  16  18        0.00      -30.65     77.79 o 
   1  16  18       37.50       22.96     81.40 o 
   2  16  18       39.25       -2.42     68.76 o 
   1   0  19     2664.92     2709.45    108.36 o 
   2   0  19     8211.63     8490.02    147.24 o 
   3   0  19       41.71       50.25     63.50 o 
   4   0  19     2574.91     2652.30    117.36 o 
   5   0  19       16.15       72.26    111.16 o 
   6   0  19        2.11      -99.40    184.08 o 
   7   0  19        2.19      -23.19    121.68 o 
  -7   1  19       65.46      -32.30     86.45 o 
  -6   1  19      170.27      240.88    108.46 o 
  -5   1  19       32.36      162.64     88.28 o 
  -4   1  19      472.27      549.89     91.91 o 
  -3   1  19     1156.27     1195.84     77.47 o 
  -2   1  19     5767.15     5976.76    136.25 o 
  -1   1  19      797.03      782.55     95.04 o 
   0   1  19     1856.50     1947.62    156.42 o 
   1   1  19      802.65      820.04     96.71 o 
   2   1  19     5835.15     5958.49    178.90 o 
   3   1  19     1159.18     1319.56     96.52 o 
   4   1  19      469.58      608.10    116.59 o 
   5   1  19       32.97      -34.63     97.19 o 
   6   1  19      168.82       -4.54    189.58 o 
   7   1  19       65.49       50.25    107.10 o 
  -7   2  19        9.30        9.74     88.46 o 
  -6   2  19      311.87      164.30    121.93 o 
  -5   2  19      137.58      133.51     91.40 o 
  -4   2  19     1270.96     1173.78    109.95 o 
  -3   2  19       15.63        5.49     78.01 o 
  -2   2  19     3755.49     3753.65    105.11 o 
  -1   2  19      128.18      112.32     90.60 o 
   0   2  19     1328.01     1246.44     90.78 o 
   1   2  19      120.12       98.09     94.13 o 
   2   2  19     3706.05     3645.18    124.76 o 
   3   2  19       12.42       47.20     91.21 o 
   4   2  19     1277.62     1149.31    122.28 o 
   5   2  19      138.00      -54.72    137.35 o 
   6   2  19      311.78       12.86    208.40 o 
   7   2  19        9.32      -43.33    216.21 o 
  -7   3  19        6.09      -54.69     67.32 o 
  -6   3  19       41.69      154.89    141.40 o 
  -5   3  19      353.92      401.31     80.76 o 
  -4   3  19      950.43      873.47    102.60 o 
  -3   3  19      242.48      221.93     73.25 o 
  -2   3  19     2156.01     2191.01     92.32 o 
  -1   3  19     2364.53     2441.51     97.66 o 
   0   3  19     1386.02     1580.10     88.67 o 
   1   3  19     2362.53     2253.82    105.73 o 
   2   3  19     2161.05     2342.36    104.46 o 
   3   3  19      245.43      260.94     92.35 o 
   4   3  19      944.55      723.79    118.97 o 
   5   3  19      354.93      242.70    183.76 o 
   6   3  19       41.75      258.83    142.73 o 
   7   3  19        6.13     -128.14    218.77 o 
  -7   4  19       79.42        9.20     72.42 o 
  -6   4  19       79.48      198.98    154.86 o 
  -5   4  19      118.63       64.39    117.99 o 
  -4   4  19      541.44      747.13    108.36 o 
  -3   4  19      138.64      181.89     66.04 o 
  -2   4  19      821.59      862.75     80.58 o 
  -1   4  19     1761.57     1667.03     87.66 o 
   0   4  19       10.80      -38.57     81.09 o 
   1   4  19     1691.77     1481.32    108.07 o 
   2   4  19      798.65      831.96    100.89 o 
   3   4  19      138.79      118.37    109.42 o 
   4   4  19      548.71      686.64    180.68 o 
   5   4  19      120.01       30.79    147.27 o 
   6   4  19       79.31      -14.21    111.42 o 
   7   4  19       79.43     -134.47    216.78 o 
  -7   5  19        8.27       12.30    126.91 o 
  -6   5  19       24.88      -47.99    198.82 o 
  -5   5  19      200.97      169.59    118.23 o 
  -4   5  19      120.87       53.28     96.94 o 
  -3   5  19      497.82      638.35     88.49 o 
  -2   5  19      535.29      583.48     83.05 o 
  -1   5  19     1004.72     1022.30     74.70 o 
   0   5  19     1628.24     1703.92     97.76 o 
   1   5  19     1024.65     1052.93    115.53 o 
   2   5  19      555.07      561.80     88.38 o 
   3   5  19      504.74      629.80    139.82 o 
   4   5  19      118.78      108.10    173.20 o 
   5   5  19      199.86      342.04    202.96 o 
   6   5  19       25.07      117.70    194.06 o 
   7   5  19        8.30       11.26    156.62 o 
  -7   6  19       18.10       64.77     85.47 o 
  -6   6  19       81.27       31.39     89.71 o 
  -5   6  19      170.80      174.50    112.18 o 
  -4   6  19      232.31      209.76    134.27 o 
  -3   6  19        1.62      -35.76     99.76 o 
  -2   6  19     1003.49     1150.17    104.27 o 
  -1   6  19      597.58      703.54     83.16 o 
   0   6  19     4937.05     5089.67    274.24 o 
   1   6  19      613.39      777.20     97.60 o 
   2   6  19      994.08     1202.00    168.91 o 
   3   6  19        2.06       94.98    177.80 o 
   4   6  19      239.50      394.39    178.83 o 
   5   6  19      170.91      172.68    139.40 o 
   6   6  19       81.22      200.59    204.62 o 
   7   6  19       18.11       20.28     66.23 o 
  -7   7  19        1.85       88.82    102.35 o 
  -6   7  19       13.19       10.88    116.60 o 
  -5   7  19      142.52      182.80    177.80 o 
  -4   7  19      338.54      231.44    133.84 o 
  -3   7  19       56.31       58.89    106.35 o 
  -2   7  19      796.35      868.40    157.73 o 
  -1   7  19      175.77      185.06     94.66 o 
   0   7  19      281.35      188.82     84.25 o 
   1   7  19      179.18      207.16     77.47 o 
   2   7  19      802.70      838.28    105.12 o 
   3   7  19       58.18       23.94     85.48 o 
   4   7  19      336.52      244.36    108.83 o 
   5   7  19      141.97      228.37    143.18 o 
   6   7  19       13.04      123.33    116.27 o 
   7   7  19        1.83       29.26     65.48 o 
  -6   8  19       48.82       77.96    233.23 o 
  -5   8  19       47.04     -140.97    144.81 o 
  -4   8  19      529.83      423.20    109.97 o 
  -3   8  19       31.74       40.64    184.84 o 
  -2   8  19       83.64       63.72    101.97 o 
  -1   8  19      131.53      161.48    123.72 o 
   0   8  19      120.20      -28.24     80.05 o 
   1   8  19      133.64       75.44     99.21 o 
   2   8  19       86.30       53.34    103.52 o 
   3   8  19       33.25        2.25    104.74 o 
   4   8  19      533.11      471.78    175.63 o 
   5   8  19       47.03       35.25    114.32 o 
   6   8  19       48.82       79.49    184.08 o 
  -6   9  19        0.69      -23.36     99.08 o 
  -5   9  19       67.92      -11.29    142.23 o 
  -4   9  19      376.30      443.82    126.34 o 
  -3   9  19       77.24       31.12    111.36 o 
  -2   9  19      758.93      804.69    240.05 o 
  -1   9  19        6.39       33.36     79.46 o 
   0   9  19       16.62      -27.96    106.23 o 
   1   9  19        6.48       25.98     80.18 o 
   2   9  19      758.88      861.13    110.73 o 
   3   9  19       75.87       66.95    169.42 o 
   4   9  19      375.10      259.41    194.00 o 
   5   9  19       67.63       57.03    189.71 o 
   6   9  19        0.70       -0.13    167.56 o 
  -6  10  19        7.99      201.74    241.68 o 
  -5  10  19        0.69        2.73    136.64 o 
  -4  10  19       50.61        2.88    126.55 o 
  -3  10  19      107.13      176.67     87.35 o 
  -2  10  19      164.95      178.44    177.23 o 
  -1  10  19      762.20      874.39    101.19 o 
   0  10  19       95.02       41.10     77.32 o 
   1  10  19      764.13      730.39    110.25 o 
   2  10  19      166.71      218.57    174.41 o 
   3  10  19      109.22       19.52    169.23 o 
   4  10  19       51.31      -27.07    162.57 o 
   5  10  19        0.68      -30.30    129.91 o 
   6  10  19        8.01      -66.88     95.63 o 
  -5  11  19       41.32       87.28     87.39 o 
  -4  11  19       58.22      -44.47    126.37 o 
  -3  11  19       30.00       80.55    103.06 o 
  -2  11  19      387.01      294.14    102.23 o 
  -1  11  19       17.45       56.30     77.06 o 
   0  11  19       26.70      176.70    132.80 o 
   1  11  19       18.44       17.54     93.97 o 
   2  11  19      384.41      413.47    178.19 o 
   3  11  19       30.72      193.42    182.54 o 
   4  11  19       58.26       70.40    171.47 o 
   5  11  19       41.28      101.38    192.78 o 
  -5  12  19       12.32       54.52    109.74 o 
  -4  12  19       33.94       -7.71    139.46 o 
  -3  12  19        6.78      -49.09    141.39 o 
  -2  12  19      104.39        8.22    139.77 o 
  -1  12  19       26.93      -23.33     90.46 o 
   0  12  19        3.34     -113.57    113.57 o 
   1  12  19       28.09      -11.20    110.18 o 
   2  12  19      103.38      205.77    201.61 o 
   3  12  19        6.80       35.91    129.22 o 
   4  12  19       34.17        0.45    174.92 o 
   5  12  19       12.39      -48.37     96.44 o 
  -4  13  19       57.50        2.93    185.93 o 
  -3  13  19       41.13      193.82    143.00 o 
  -2  13  19       91.73       66.08     90.70 o 
  -1  13  19       52.23      -27.32    131.28 o 
   0  13  19       74.48       91.60     93.18 o 
   1  13  19       52.18      -49.35    117.79 o 
   2  13  19       90.18       34.63    134.04 o 
   3  13  19       40.80     -110.79    135.24 o 
   4  13  19       57.54       50.51    111.17 o 
  -4  14  19       12.61       22.98    188.36 o 
  -3  14  19       80.41       52.72    133.25 o 
  -2  14  19       12.49       59.01    156.60 o 
  -1  14  19      141.56       29.65     91.81 o 
   0  14  19      265.98      222.08    122.76 o 
   1  14  19      141.80      228.23    102.89 o 
   2  14  19       12.18      -98.15    140.81 o 
   3  14  19       80.52       97.85    147.86 o 
   4  14  19       12.65      -18.67     72.65 o 
  -3  15  19        6.62       65.97     92.19 o 
  -2  15  19       43.43     -130.00    130.00 o 
  -1  15  19       86.75       74.32    110.65 o 
   0  15  19        0.97       65.00    106.90 o 
   1  15  19       86.47      118.67     87.06 o 
   2  15  19       43.14      -43.39     95.40 o 
   3  15  19        6.65       20.59     63.03 o 
  -2  16  19        8.50     -104.52    192.33 o 
  -1  16  19       26.43       -1.20     66.93 o 
   0  16  19        4.70       30.77     90.01 o 
   1  16  19       25.96      -30.78     61.21 o 
   2  16  19        8.58      -15.20     82.36 o 
   0   0  20     8658.50     8229.63    519.88 o 
   1   0  20      399.62      564.57     96.73 o 
   2   0  20     5040.21     5094.61    126.28 o 
   3   0  20      424.28      423.55     76.01 o 
   4   0  20      194.00      215.76     97.64 o 
   5   0  20      181.86       37.06    173.32 o 
   6   0  20       64.91      212.15    112.82 o 
   7   0  20        0.33       16.58    240.34 o 
  -7   1  20       29.19       54.85    239.57 o 
  -6   1  20       68.88       28.59    103.48 o 
  -5   1  20      355.56      465.93     88.44 o 
  -4   1  20       43.52       -7.24     78.13 o 
  -3   1  20      391.23      371.04     74.38 o 
  -2   1  20     1425.27     1344.18     91.39 o 
  -1   1  20      542.13      360.69     81.35 o 
   0   1  20      174.39       75.42    102.89 o 
   1   1  20      524.84      406.14     81.30 o 
   2   1  20     1449.98     1269.02    239.84 o 
   3   1  20      388.72      340.74     76.04 o 
   4   1  20       42.51       58.78     89.39 o 
   5   1  20      354.72      389.78    140.31 o 
   6   1  20       68.27     -206.93    206.93 o 
   7   1  20       29.35      114.76    215.63 o 
  -7   2  20      106.26       23.75    176.08 o 
  -6   2  20       71.10      -48.53    113.40 o 
  -5   2  20      247.37      329.73     89.26 o 
  -4   2  20      780.48      914.11    112.71 o 
  -3   2  20      160.21      127.27     73.29 o 
  -2   2  20      120.72      151.78     86.54 o 
  -1   2  20      310.04      293.05     87.87 o 
   0   2  20      332.13      350.71     80.73 o 
   1   2  20      344.98      403.03     96.47 o 
   2   2  20      125.89      134.84     90.05 o 
   3   2  20      161.23      126.46     81.26 o 
   4   2  20      779.61      690.93    148.36 o 
   5   2  20      248.10      363.16    148.55 o 
   6   2  20       71.14       52.56    117.08 o 
   7   2  20      106.30      216.85    197.97 o 
  -7   3  20       17.78      -54.57     95.55 o 
  -6   3  20       36.17      -48.40    110.64 o 
  -5   3  20      160.50      134.76     88.43 o 
  -4   3  20      242.73      215.65     88.97 o 
  -3   3  20      483.39      436.92     66.78 o 
  -2   3  20      834.90      995.75     97.26 o 
  -1   3  20       45.29       58.39     72.61 o 
   0   3  20      101.70       98.15     77.62 o 
   1   3  20       59.46      100.09     87.08 o 
   2   3  20      824.69      812.02     91.51 o 
   3   3  20      481.81      748.10    101.35 o 
   4   3  20      238.91      235.22    125.01 o 
   5   3  20      159.76      133.78    110.38 o 
   6   3  20       36.07      -16.51    189.39 o 
   7   3  20       17.86      -11.90    169.55 o 
  -7   4  20       23.35      333.27    234.06 o 
  -6   4  20      730.57      581.69    161.48 o 
  -5   4  20      475.01      549.04    156.74 o 
  -4   4  20      550.93      562.33     98.98 o 
  -3   4  20      267.30      294.44     72.58 o 
  -2   4  20     2231.58     2278.17     86.42 o 
  -1   4  20     5732.35     5903.71    206.19 o 
   0   4  20     1577.07     1462.96     89.44 o 
   1   4  20     5621.55     5288.01    265.52 o 
   2   4  20     2254.42     2257.42     95.51 o 
   3   4  20      259.52      380.67    117.55 o 
   4   4  20      547.03      478.18    106.92 o 
   5   4  20      475.36      153.16    203.21 o 
   6   4  20      729.97      584.77    112.90 o 
   7   4  20       23.37       29.83    155.02 o 
  -7   5  20       26.23       55.60     87.35 o 
  -6   5  20      201.29       59.64    196.16 o 
  -5   5  20      386.53      511.93    138.78 o 
  -4   5  20     1059.98     1151.12     98.04 o 
  -3   5  20      530.37      445.27    101.31 o 
  -2   5  20     4857.48     5218.52    253.32 o 
  -1   5  20     7356.98     7685.07    253.25 o 
   0   5  20     1903.95     2049.90     92.97 o 
   1   5  20     7359.08     7745.92    324.25 o 
   2   5  20     4811.05     5177.25    383.29 o 
   3   5  20      529.60      423.81     95.85 o 
   4   5  20     1055.62     1232.98    119.08 o 
   5   5  20      387.04      476.96    151.69 o 
   6   5  20      200.96       65.11    105.08 o 
   7   5  20       26.20     -113.45    113.45 o 
  -7   6  20        4.01      -12.44    139.46 o 
  -6   6  20       54.88      -11.42    110.47 o 
  -5   6  20      194.46      132.62    123.94 o 
  -4   6  20      258.54      347.21    116.45 o 
  -3   6  20      221.41      254.69    102.28 o 
  -2   6  20     1766.40     1584.68    138.47 o 
  -1   6  20      386.83      463.14     70.98 o 
   0   6  20      909.32      829.15     98.63 o 
   1   6  20      386.27      377.84    114.11 o 
   2   6  20     1763.34     1874.30    154.95 o 
   3   6  20      220.34      345.17    107.42 o 
   4   6  20      258.02      263.50    106.94 o 
   5   6  20      195.42      201.93    201.36 o 
   6   6  20       54.99     -126.54    183.82 o 
   7   6  20        4.01        7.17     63.64 o 
  -7   7  20        1.93      -72.24    127.32 o 
  -6   7  20       30.81      -57.61    118.78 o 
  -5   7  20      240.63      188.43    254.93 o 
  -4   7  20     1125.47     1214.67    160.39 o 
  -3   7  20       84.47       49.14    120.58 o 
  -2   7  20      250.50      187.66    147.66 o 
  -1   7  20      947.95      963.79     84.88 o 
   0   7  20     1487.11     1656.48   1100.39 o 
   1   7  20      965.14     1019.07     95.67 o 
   2   7  20      260.69      138.69    105.07 o 
   3   7  20       85.40      110.13     87.07 o 
   4   7  20     1120.26     1094.46    115.25 o 
   5   7  20      240.83       46.53    193.48 o 
   6   7  20       30.73      -34.32    124.06 o 
   7   7  20        1.93       39.02     64.79 o 
  -6   8  20        7.24       91.27    268.18 o 
  -5   8  20       81.05       81.31    146.86 o 
  -4   8  20        1.41      -19.35    170.18 o 
  -3   8  20      369.17      400.21    128.61 o 
  -2   8  20        8.88      100.58     96.75 o 
  -1   8  20     1947.25     1804.47    192.08 o 
   0   8  20      176.73      111.81     91.74 o 
   1   8  20     1937.77     1864.02    144.46 o 
   2   8  20        8.24      109.52     99.57 o 
   3   8  20      377.53      430.93    110.14 o 
   4   8  20        1.47       81.73    157.39 o 
   5   8  20       81.30       97.36    115.59 o 
   6   8  20        7.15      -12.01    111.62 o 
  -6   9  20       28.34     -123.34    247.89 o 
  -5   9  20       19.33      -81.48    150.41 o 
  -4   9  20      152.93      237.44    171.71 o 
  -3   9  20       92.40      193.14    118.27 o 
  -2   9  20      173.47      218.60     92.52 o 
  -1   9  20      141.53      140.26     94.68 o 
   0   9  20     1512.47     1500.90    173.94 o 
   1   9  20      139.78       96.50     78.55 o 
   2   9  20      171.34      304.90    105.20 o 
   3   9  20       89.89      202.19    169.04 o 
   4   9  20      152.43       71.88    191.24 o 
   5   9  20       19.32      -10.94    187.47 o 
   6   9  20       28.36      -44.64     67.10 o 
  -6  10  20        8.95      -31.02    110.60 o 
  -5  10  20       24.53      109.07    145.76 o 
  -4  10  20       30.66       -6.82    119.94 o 
  -3  10  20       16.67       39.50    100.20 o 
  -2  10  20       41.74       14.34    134.28 o 
  -1  10  20      725.52      999.46    144.64 o 
   0  10  20      446.67      391.56    100.58 o 
   1  10  20      717.52      748.55    105.37 o 
   2  10  20       39.95      102.53    132.94 o 
   3  10  20       17.09       75.46    163.72 o 
   4  10  20       30.71       91.20    112.11 o 
   5  10  20       24.40       -6.14    202.64 o 
   6  10  20        8.92       46.34    180.81 o 
  -5  11  20       48.86     -153.43    153.43 o 
  -4  11  20       15.45       19.19    122.49 o 
  -3  11  20      482.71      416.17    144.05 o 
  -2  11  20      155.81      292.02    134.81 o 
  -1  11  20      163.49      329.64     86.49 o 
   0  11  20       81.02      114.11    127.87 o 
   1  11  20      164.16      297.44     95.40 o 
   2  11  20      155.51      129.48    130.63 o 
   3  11  20      486.44      559.65    177.68 o 
   4  11  20       15.39      -62.98    185.80 o 
   5  11  20       48.66       52.57     84.42 o 
  -5  12  20       18.38      -65.07    112.02 o 
  -4  12  20       14.44      -60.72    132.55 o 
  -3  12  20      223.97      237.92    103.45 o 
  -2  12  20      113.46      -27.01    139.49 o 
  -1  12  20       30.66      122.21    108.54 o 
   0  12  20      364.06      142.01    103.14 o 
   1  12  20       31.08       35.26     90.70 o 
   2  12  20      111.79        1.73     98.96 o 
   3  12  20      225.23      261.39    196.56 o 
   4  12  20       14.21       92.04     90.66 o 
   5  12  20       18.35      -59.19     94.71 o 
  -4  13  20       34.48      -57.67    103.21 o 
  -3  13  20       93.42      122.93    143.17 o 
  -2  13  20      338.55      367.01    116.58 o 
  -1  13  20      223.95      304.21    214.03 o 
   0  13  20       10.37       43.42     87.04 o 
   1  13  20      223.42      174.27    115.04 o 
   2  13  20      337.97      125.79    139.12 o 
   3  13  20       94.25       23.81    216.53 o 
   4  13  20       34.59       63.51    120.69 o 
  -4  14  20       15.79      -36.42     78.88 o 
  -3  14  20        8.86      100.81    219.92 o 
  -2  14  20      250.29      266.30    117.40 o 
  -1  14  20      132.46      122.25    120.56 o 
   0  14  20       78.00      -12.00    103.92 o 
   1  14  20      133.44      115.86    102.27 o 
   2  14  20      252.28      188.54    123.65 o 
   3  14  20        8.95       66.77     55.57 o 
   4  14  20       15.62      106.82    131.06 o 
  -3  15  20       50.91      142.46     97.67 o 
  -2  15  20        8.95      -40.92    138.01 o 
  -1  15  20       26.88       -3.92    116.56 o 
   0  15  20       83.39       22.57    150.57 o 
   1  15  20       27.73       56.26    112.98 o 
   2  15  20        9.02        4.11     91.13 o 
   3  15  20       50.47       -8.24     54.59 o 
  -1  16  20       34.15      105.96    150.86 o 
   0  16  20      188.17      162.97     70.32 o 
   1  16  20       34.04       42.02     66.93 o 
   2  16  20       16.94      106.82    159.24 o 
   1   0  21     1318.07     1449.65    113.26 o 
   2   0  21     6151.15     6269.66    249.52 o 
   3   0  21      290.07      263.37     82.01 o 
   4   0  21       73.86      -18.71     95.94 o 
   6   0  21      183.77      152.93    118.43 o 
   7   0  21        0.39      270.87    205.71 o 
  -7   1  21       29.17      -28.65     89.41 o 
  -6   1  21       28.27     -130.85    130.85 o 
  -5   1  21        7.17       45.22     67.27 o 
  -4   1  21      108.39      181.49    127.47 o 
  -3   1  21      513.63      536.00     75.02 o 
  -2   1  21     9674.67    10011.75    162.21 o 
  -1   1  21      979.65      902.61    108.28 o 
   0   1  21      714.48      458.31    114.66 o 
   1   1  21      999.00      989.18     86.77 o 
   2   1  21     9636.77     9799.14    247.26 o 
   3   1  21      500.63      580.27     85.12 o 
   4   1  21      108.52      164.82     79.92 o 
   5   1  21        7.93       77.16    106.23 o 
   6   1  21       28.68       -3.81    119.56 o 
   7   1  21       29.21      333.97    220.49 o 
  -7   2  21       25.64      583.59    226.38 o 
  -6   2  21       60.78      -55.80     94.96 o 
  -5   2  21        6.64      -69.79    112.34 o 
  -4   2  21      438.01      376.24    103.54 o 
  -3   2  21     1261.37     1175.68     78.86 o 
  -2   2  21      194.37      222.09     72.48 o 
  -1   2  21     4027.13     4298.62    139.77 o 
   0   2  21     1798.79     1766.52    111.06 o 
   1   2  21     3971.77     3971.69    131.72 o 
   2   2  21      204.66      207.47     79.28 o 
   3   2  21     1249.79     1310.99     89.24 o 
   4   2  21      444.48      182.67    181.32 o 
   5   2  21        6.80        3.63    115.52 o 
   6   2  21       60.81       43.14    171.53 o 
   7   2  21       25.65       45.76    195.28 o 
  -7   3  21       22.94      124.03    119.49 o 
  -6   3  21       77.56      176.47    146.69 o 
  -5   3  21      136.16       20.08     89.60 o 
  -4   3  21      389.63      435.22    101.27 o 
  -3   3  21       20.27       29.54     66.85 o 
  -2   3  21     3031.47     3277.29    132.15 o 
  -1   3  21      143.66      151.07     79.07 o 
   0   3  21     3260.96     3161.25    104.53 o 
   1   3  21      158.60      146.76     83.49 o 
   2   3  21     3020.96     3053.88    108.07 o 
   3   3  21       19.85        1.33     74.26 o 
   4   3  21      384.73      463.35    102.46 o 
   5   3  21      134.71       87.69    174.03 o 
   6   3  21       76.60      105.99    188.88 o 
   7   3  21       22.93       -2.88     72.46 o 
  -7   4  21        3.18       35.69    134.25 o 
  -6   4  21       55.56      -57.54    209.01 o 
  -5   4  21      290.94      432.44    108.18 o 
  -4   4  21      442.81      524.50     99.30 o 
  -3   4  21      262.02      285.68     79.99 o 
  -2   4  21      112.30        8.51     68.33 o 
  -1   4  21     3661.94     3697.42    118.61 o 
   0   4  21       56.94       37.04     93.78 o 
   1   4  21     3623.67     3493.84    107.76 o 
   2   4  21      102.40      132.21     88.60 o 
   3   4  21      255.18      248.83     99.64 o 
   4   4  21      446.13      404.87    134.20 o 
   5   4  21      291.46      341.80    108.69 o 
   6   4  21       55.78      -67.16    112.82 o 
   7   4  21        3.18      178.17    280.59 o 
  -7   5  21       40.03       14.02     76.07 o 
  -6   5  21      443.87      363.77    113.86 o 
  -5   5  21      114.00      115.89    102.28 o 
  -4   5  21       22.57       24.07     78.95 o 
  -3   5  21      164.62      145.95     78.62 o 
  -2   5  21      328.85      328.72    102.23 o 
  -1   5  21      155.45      183.82     90.41 o 
   0   5  21     2200.55     2188.39    109.26 o 
   1   5  21      173.06      115.96     70.08 o 
   2   5  21      325.53      437.64     93.41 o 
   3   5  21      164.35      257.04    117.88 o 
   4   5  21       24.07       83.69    102.39 o 
   5   5  21      112.43       65.07    113.79 o 
   6   5  21      444.44      103.43    132.88 o 
   7   5  21       40.00       59.09     68.65 o 
  -7   6  21       10.68       40.00     90.88 o 
  -6   6  21        3.19       41.74    157.94 o 
  -5   6  21      183.89      -42.98    186.91 o 
  -4   6  21      248.07      332.26    105.76 o 
  -3   6  21      131.78      161.98    119.53 o 
  -2   6  21     1973.75     1651.98    131.37 o 
  -1   6  21     1454.94     1418.71     85.03 o 
   0   6  21     1654.45     1732.45     92.10 o 
   1   6  21     1446.51     1497.09    128.19 o 
   2   6  21     1954.69     2054.51    122.19 o 
   3   6  21      134.74      162.63    118.41 o 
   4   6  21      247.59      196.91    104.89 o 
   5   6  21      184.28        9.41    148.94 o 
   6   6  21        3.22       17.03    200.65 o 
   7   6  21       10.69       48.99     58.90 o 
  -7   7  21        8.40      -21.00     60.12 o 
  -6   7  21        1.69      -22.47    113.25 o 
  -5   7  21      186.57       34.75    238.42 o 
  -4   7  21      364.57      465.91    124.67 o 
  -3   7  21      105.28       15.81    111.40 o 
  -2   7  21        3.20       32.30    131.88 o 
  -1   7  21      208.01      229.07     97.81 o 
   0   7  21      343.01      420.38    168.08 o 
   1   7  21      210.38      120.89     91.01 o 
   2   7  21        3.55       28.48    117.45 o 
   3   7  21      105.43      176.49     93.04 o 
   4   7  21      370.26      138.74    122.89 o 
   5   7  21      187.13       61.79    143.18 o 
   6   7  21        1.58        1.34    169.04 o 
   7   7  21        8.43       82.14     64.02 o 
  -6   8  21        1.57     -182.09    222.61 o 
  -5   8  21       69.37      -66.69    127.77 o 
  -4   8  21       76.07        2.54    129.98 o 
  -3   8  21      131.76      134.92    192.40 o 
  -2   8  21       31.61      107.82    129.48 o 
  -1   8  21      162.74      121.11     98.26 o 
   0   8  21     1021.22     1030.87    115.52 o 
   1   8  21      161.74      256.28     97.31 o 
   2   8  21       31.25       51.22     98.85 o 
   3   8  21      133.86       93.65    105.58 o 
   4   8  21       76.33       83.53    170.89 o 
   5   8  21       69.33      -42.57    121.17 o 
   6   8  21        1.59       40.82    225.68 o 
  -6   9  21       26.34      126.02    217.68 o 
  -5   9  21       68.85       90.90    149.26 o 
  -4   9  21      209.34      182.53    169.37 o 
  -3   9  21      216.43      393.05    191.44 o 
  -2   9  21      760.42      687.79    162.28 o 
  -1   9  21      214.89      254.30     92.05 o 
   0   9  21       24.18      -79.00     96.34 o 
   1   9  21      208.00      187.79     75.89 o 
   2   9  21      763.24      706.56    152.91 o 
   3   9  21      215.24      185.16    129.48 o 
   4   9  21      208.15      354.65    195.34 o 
   5   9  21       69.27       74.56    187.02 o 
   6   9  21       26.12     -158.35    175.12 o 
  -6  10  21       25.90      -67.53     67.53 o 
  -5  10  21        3.19       22.40    249.49 o 
  -4  10  21       69.71      144.10    111.13 o 
  -3  10  21      329.17      370.39    200.85 o 
  -2  10  21      423.54      433.53    120.82 o 
  -1  10  21      200.67       75.45     90.69 o 
   0  10  21      583.99      451.13    113.36 o 
   1  10  21      204.15      115.32     98.45 o 
   2  10  21      419.88      316.95    182.03 o 
   3  10  21      331.28       89.41    153.48 o 
   4  10  21       69.47        4.43    111.37 o 
   5  10  21        3.17      -13.06    201.74 o 
   6  10  21       25.91       51.97    177.48 o 
  -5  11  21        1.07      -13.70    211.09 o 
  -4  11  21      135.24      139.02    114.94 o 
  -3  11  21      136.76      267.03    131.61 o 
  -2  11  21        7.03       43.14    195.02 o 
  -1  11  21      310.95      294.90    138.33 o 
   0  11  21       85.13      132.64     85.41 o 
   1  11  21      313.04      222.95    113.19 o 
   2  11  21        6.43      169.04    194.77 o 
   3  11  21      136.01      231.63    191.05 o 
   4  11  21      134.36      190.35    189.77 o 
   5  11  21        1.05      -37.12    193.42 o 
  -5  12  21       18.66       34.87     68.11 o 
  -4  12  21       22.34      -23.91    137.16 o 
  -3  12  21       58.03       63.99     99.95 o 
  -2  12  21      345.07      315.25    125.60 o 
  -1  12  21       23.80      -14.47    127.42 o 
   0  12  21        4.67       -4.26     93.77 o 
   1  12  21       24.93      -40.14    109.98 o 
   2  12  21      347.18      317.51    123.76 o 
   3  12  21       58.57       48.32    166.22 o 
   4  12  21       22.08      -13.44    177.42 o 
   5  12  21       18.70       31.47     85.19 o 
  -4  13  21        8.57       10.23     71.75 o 
  -3  13  21       75.12       34.81    115.57 o 
  -2  13  21      100.39       42.45     90.02 o 
  -1  13  21      249.75       53.44    131.50 o 
   0  13  21       18.39      -19.40     94.60 o 
   1  13  21      248.43      146.54     99.28 o 
   2  13  21       99.83       71.92    126.44 o 
   3  13  21       74.87      128.97    179.40 o 
   4  13  21        8.53      -28.51     75.90 o 
  -4  14  21        4.22       -1.09    127.76 o 
  -3  14  21       20.19      136.91    212.30 o 
  -2  14  21       95.35      176.87    106.27 o 
  -1  14  21       12.26      -29.57    114.90 o 
   0  14  21        7.84      -46.84    119.38 o 
   1  14  21       12.49      -38.52     96.88 o 
   2  14  21       95.99      100.39    128.51 o 
   3  14  21       20.18       90.22     65.14 o 
   4  14  21        4.15      -18.20     65.41 o 
  -3  15  21       51.03     -100.46    111.52 o 
  -2  15  21       28.37       14.18     68.58 o 
  -1  15  21       21.12      -18.40    104.03 o 
   0  15  21        2.98       47.24     99.31 o 
   1  15  21       21.26        8.09     94.74 o 
   2  15  21       28.02      -14.73     82.07 o 
   3  15  21       50.82      -15.09    173.71 o 
  -1  16  21        3.98      -65.19     65.19 o 
   0  16  21        7.53       -1.44     87.31 o 
   1  16  21        3.73       -0.50    134.72 o 
   0   0  22     6780.85     7127.21    412.54 o 
   1   0  22      706.53      624.64    138.97 o 
   2   0  22     6257.30     7002.80    150.41 o 
   3   0  22       87.83       23.53     86.44 o 
   4   0  22      272.13      370.58    169.29 o 
   5   0  22      476.49      663.66    191.82 o 
   6   0  22      169.15       95.26    119.62 o 
   7   0  22       19.04       87.02    109.12 o 
  -7   1  22        8.56       22.47    175.24 o 
  -6   1  22      140.80      214.35    214.48 o 
  -5   1  22       12.76      -57.03     87.10 o 
  -4   1  22      365.11      366.19    106.20 o 
  -3   1  22     2755.74     3008.64    141.03 o 
  -2   1  22      664.01      596.59     71.48 o 
  -1   1  22      710.66      651.90    102.38 o 
   0   1  22     9395.83     8929.86    159.83 o 
   1   1  22      714.51      629.10     85.84 o 
   2   1  22      642.16      579.33     89.41 o 
   3   1  22     2757.80     3223.55    142.22 o 
   4   1  22      362.70      547.48    109.73 o 
   5   1  22       12.76       98.99    104.49 o 
   6   1  22      140.48       46.52    107.08 o 
   7   1  22        8.54       46.67     86.17 o 
  -7   2  22       15.73     -153.99    236.82 o 
  -6   2  22       76.25      -61.27    107.46 o 
  -5   2  22      436.87      483.28    140.11 o 
  -4   2  22      472.32      448.81    112.50 o 
  -3   2  22     1427.95     1422.89     90.66 o 
  -2   2  22      833.51      834.24     77.32 o 
  -1   2  22      357.09      227.96     77.79 o 
   0   2  22        8.55     -105.57    105.57 o 
   1   2  22      338.91      251.79     89.45 o 
   2   2  22      808.78      784.90     77.28 o 
   3   2  22     1436.99     1371.16    149.94 o 
   4   2  22      472.37      530.51    112.47 o 
   5   2  22      438.82      339.28    140.35 o 
   6   2  22       76.23      203.09    145.48 o 
   7   2  22       15.72     -218.77    218.77 o 
  -7   3  22       38.25      -69.95     81.61 o 
  -6   3  22       82.19      221.13    166.60 o 
  -5   3  22       61.96      -13.25    100.83 o 
  -4   3  22      339.47      313.15     95.47 o 
  -3   3  22     1004.89     1072.39     83.07 o 
  -2   3  22     1482.48     1503.18     93.34 o 
  -1   3  22     2731.88     2735.02     94.59 o 
   0   3  22     2029.37     2099.34     98.92 o 
   1   3  22     2723.24     2534.71    222.11 o 
   2   3  22     1501.10     1532.29     89.81 o 
   3   3  22     1018.80     1133.36    111.22 o 
   4   3  22      332.84      252.82    134.78 o 
   5   3  22       61.42       34.63    128.78 o 
   6   3  22       82.11       37.31    141.07 o 
   7   3  22       38.22      -42.21    120.63 o 
  -7   4  22        3.91      -21.54     88.61 o 
  -6   4  22      207.61      211.62    123.91 o 
  -5   4  22        9.76       28.54    138.17 o 
  -4   4  22      122.86      142.68     80.51 o 
  -3   4  22      370.39      389.67     77.99 o 
  -2   4  22     7191.75     7444.98    207.83 o 
  -1   4  22     2288.93     2276.11     95.95 o 
   0   4  22     7442.95     8102.84    198.85 o 
   1   4  22     2349.15     2550.33    119.13 o 
   2   4  22     7238.77     6980.61    225.30 o 
   3   4  22      379.13      395.28    107.30 o 
   4   4  22      122.95      200.07     97.52 o 
   5   4  22        9.98      -80.71    140.81 o 
   6   4  22      207.35      210.64    197.58 o 
   7   4  22        3.92      149.41    108.68 o 
  -7   5  22       55.93      -90.70    192.05 o 
  -6   5  22       16.64       72.24    114.65 o 
  -5   5  22      191.44      184.66     96.32 o 
  -4   5  22       57.88       37.50     96.21 o 
  -3   5  22      487.33      420.53     96.52 o 
  -2   5  22     1378.27     1389.87    114.51 o 
  -1   5  22       14.94        2.10     85.02 o 
   0   5  22        0.01      -87.15     91.89 o 
   1   5  22       15.74       75.74     77.96 o 
   2   5  22     1371.87     1370.25    103.90 o 
   3   5  22      484.52      395.94     93.76 o 
   4   5  22       59.89       67.20    161.03 o 
   5   5  22      191.38      212.66    105.97 o 
   6   5  22       16.67      -37.87    104.19 o 
   7   5  22       55.99       43.46     60.60 o 
  -7   6  22        8.87      103.67     63.87 o 
  -6   6  22       54.07       76.80    154.00 o 
  -5   6  22      324.16      268.00    153.48 o 
  -4   6  22       24.49       40.02     99.37 o 
  -3   6  22      127.74      121.40     84.19 o 
  -2   6  22      939.23      667.18    152.16 o 
  -1   6  22     1261.25     1299.23     91.80 o 
   0   6  22        0.00       33.05     67.11 o 
   1   6  22     1243.68     1110.73    128.48 o 
   2   6  22      920.36      869.78    224.37 o 
   3   6  22      132.50      198.29    119.50 o 
   4   6  22       24.32       -6.46    172.43 o 
   5   6  22      324.34      367.02    120.34 o 
   6   6  22       53.99       26.50    148.68 o 
   7   6  22        8.83       22.15    189.20 o 
  -7   7  22        0.83       35.86     85.21 o 
  -6   7  22        8.19       10.56    121.07 o 
  -5   7  22       10.90       -1.13    153.83 o 
  -4   7  22      721.21      607.90    149.88 o 
  -3   7  22      105.74      118.77    106.49 o 
  -2   7  22      907.78     1262.15    307.67 o 
  -1   7  22      248.27      141.71     88.16 o 
   0   7  22        0.32       15.29     82.60 o 
   1   7  22      234.97      175.18    168.27 o 
   2   7  22      918.67      830.01    135.05 o 
   3   7  22      101.20      143.50    127.62 o 
   4   7  22      723.32     1045.38    188.81 o 
   5   7  22       11.00       18.12    100.55 o 
   6   7  22        8.22       33.73    178.00 o 
   7   7  22        0.84      148.81    120.78 o 
  -6   8  22       35.76      -37.76    192.59 o 
  -5   8  22       62.57        0.46    144.71 o 
  -4   8  22      155.84       36.38    123.73 o 
  -3   8  22       23.16       72.32    179.28 o 
  -2   8  22      673.99      625.66    121.26 o 
  -1   8  22      728.76      961.25    112.79 o 
   0   8  22       47.93      -66.96    113.77 o 
   1   8  22      736.53      729.66    124.29 o 
   2   8  22      685.85      863.29    173.20 o 
   3   8  22       23.16       40.83    131.98 o 
   4   8  22      155.69      105.93    185.93 o 
   5   8  22       63.01       85.15    119.32 o 
   6   8  22       35.66     -160.52    198.09 o 
  -6   9  22        1.11      -23.57     82.67 o 
  -5   9  22        3.47      -78.80    137.73 o 
  -4   9  22      573.72      402.22    156.32 o 
  -3   9  22       26.44       43.20    198.73 o 
  -2   9  22      395.21      132.98    121.20 o 
  -1   9  22      377.69      287.56    105.17 o 
   0   9  22       28.01       74.91     90.43 o 
   1   9  22      367.51      292.40     87.44 o 
   2   9  22      395.06      304.17     93.75 o 
   3   9  22       24.43       31.04    121.86 o 
   4   9  22      574.72      343.38    202.70 o 
   5   9  22        3.42       31.23    195.09 o 
   6   9  22        1.13      178.89    177.87 o 
  -6  10  22        3.10        8.70    119.01 o 
  -5  10  22       16.39     -104.74    104.74 o 
  -4  10  22       58.19       48.99    126.32 o 
  -3  10  22      208.56      264.34    177.74 o 
  -2  10  22      124.98      237.26    195.15 o 
  -1  10  22      297.12      184.13     85.32 o 
   0  10  22      803.07      809.94    101.81 o 
   1  10  22      303.13      153.57    118.67 o 
   2  10  22      122.49      204.29    128.04 o 
   3  10  22      207.46      279.83    186.12 o 
   4  10  22       58.49      -35.84    164.75 o 
   5  10  22       16.38      -13.57    202.89 o 
   6  10  22        3.05       60.19    113.35 o 
  -5  11  22       81.47      -34.98     88.23 o 
  -4  11  22       43.45       80.08    128.76 o 
  -3  11  22       25.95       11.41    134.73 o 
  -2  11  22      927.07     1146.46    129.52 o 
  -1  11  22      462.01      785.27    107.87 o 
   0  11  22      619.52      720.18    127.57 o 
   1  11  22      462.16      409.14    118.19 o 
   2  11  22      927.32      755.44    155.15 o 
   3  11  22       25.61      195.80     99.90 o 
   4  11  22       43.74      -37.76    139.91 o 
   5  11  22       81.54        6.96     69.38 o 
  -5  12  22       66.58       87.43    224.72 o 
  -4  12  22       16.56       43.88    114.93 o 
  -3  12  22       94.83      101.76    112.69 o 
  -2  12  22       92.91      -31.17    100.08 o 
  -1  12  22      410.26      165.37    121.06 o 
   0  12  22       56.39      -30.21     99.05 o 
   1  12  22      411.92      314.21    103.77 o 
   2  12  22       91.37      121.31    135.96 o 
   3  12  22       94.79       63.81    190.28 o 
   4  12  22       16.44       61.86     71.46 o 
   5  12  22       66.78       76.68    183.18 o 
  -4  13  22       15.72       56.70    135.33 o 
  -3  13  22       30.48       24.00    138.36 o 
  -2  13  22       37.82       65.08     90.75 o 
  -1  13  22       25.98      -39.58    103.13 o 
   0  13  22       78.58       74.66     90.39 o 
   1  13  22       26.49       32.81     99.15 o 
   2  13  22       37.16       49.43    109.29 o 
   3  13  22       29.68       95.73    116.75 o 
   4  13  22       15.84      147.37    217.17 o 
  -4  14  22       12.92        1.34    232.78 o 
  -3  14  22       19.31      126.56    132.64 o 
  -2  14  22       21.90     -122.07    143.33 o 
  -1  14  22      134.77      123.45    143.48 o 
   0  14  22        0.75       80.99    109.83 o 
   1  14  22      133.68      178.67    103.14 o 
   2  14  22       21.91     -117.71    143.99 o 
   3  14  22       19.27      -41.93    143.15 o 
   4  14  22       13.12       -0.61     66.56 o 
  -3  15  22        4.71      -50.34     67.03 o 
  -2  15  22       37.29       90.19     79.62 o 
  -1  15  22       16.77       11.30    100.39 o 
   0  15  22       25.57        5.24    106.25 o 
   1  15  22       16.74       57.96    112.02 o 
   2  15  22       36.57       46.61     91.11 o 
   3  15  22        4.63      -65.50     78.75 o 
  -1  16  22       26.43       45.14     59.77 o 
   0  16  22       10.12        1.57     50.88 o 
   1  16  22       26.11       35.80     65.00 o 
   1   0  23      210.35      145.37     93.84 o 
   2   0  23      903.89     1154.56     93.52 o 
   3   0  23      213.64      258.00     72.05 o 
   4   0  23      176.00      231.25    154.38 o 
   5   0  23       55.33       -4.16    115.82 o 
   6   0  23      192.85      176.10    100.49 o 
   7   0  23       35.73       54.47    232.27 o 
  -7   1  23       24.35      -13.61     97.59 o 
  -6   1  23       36.23     -135.37    236.24 o 
  -5   1  23      407.97      305.68    140.97 o 
  -4   1  23     1069.71     1189.23     95.15 o 
  -3   1  23      481.98      435.99     90.54 o 
  -2   1  23     1887.22     2025.88     85.52 o 
  -1   1  23       16.73     -110.49    115.13 o 
   0   1  23      274.22      333.68     86.82 o 
   1   1  23       18.53      -21.72     86.22 o 
   2   1  23     1894.83     1869.80     98.85 o 
   3   1  23      468.41      460.34    115.77 o 
   4   1  23     1061.49      896.12    183.05 o 
   5   1  23      401.17      345.37     89.24 o 
   6   1  23       36.72      -40.45    135.50 o 
   7   1  23       24.29      -28.60     91.75 o 
  -7   2  23       11.90       77.20     81.27 o 
  -6   2  23       70.92       46.87    150.09 o 
  -5   2  23       48.59      -31.97    102.15 o 
  -4   2  23      863.93      780.00    118.67 o 
  -3   2  23      613.77      793.11    133.01 o 
  -2   2  23      271.34      307.64     73.86 o 
  -1   2  23     2607.95     2613.25    102.33 o 
   0   2  23     5125.50     5003.34    124.26 o 
   1   2  23     2625.54     2470.59    111.41 o 
   2   2  23      274.30      394.43     78.85 o 
   3   2  23      603.36      731.86    109.62 o 
   4   2  23      855.78      738.83    119.57 o 
   5   2  23       49.17       26.02    108.70 o 
   6   2  23       71.12       12.80    202.77 o 
   7   2  23       11.86       78.79    197.84 o 
  -7   3  23        3.60      -45.61     93.33 o 
  -6   3  23       24.91      -75.72    198.93 o 
  -5   3  23       31.80      106.07     80.16 o 
  -4   3  23       40.30      -13.68     80.26 o 
  -3   3  23      411.04      414.46     78.29 o 
  -2   3  23      459.76      474.90     98.40 o 
  -1   3  23      374.50      325.21     71.38 o 
   0   3  23     3048.58     3157.33    100.72 o 
   1   3  23      376.75      381.02     91.03 o 
   2   3  23      455.48      404.97     75.08 o 
   3   3  23      404.32      370.07     87.35 o 
   4   3  23       40.56       61.37     94.92 o 
   5   3  23       31.45      -70.87    119.98 o 
   6   3  23       25.09      137.23    109.98 o 
   7   3  23        3.61      -23.18     67.85 o 
  -7   4  23       21.26        1.78     78.36 o 
  -6   4  23       56.07      143.87    127.62 o 
  -5   4  23      113.09      111.60    133.83 o 
  -4   4  23      101.99       63.88     84.24 o 
  -3   4  23      434.49      594.08    201.17 o 
  -2   4  23     4145.69     4280.56    129.94 o 
  -1   4  23      499.22      543.10     69.52 o 
   0   4  23     1349.85     1542.32     98.41 o 
   1   4  23      496.48      451.16     88.93 o 
   2   4  23     4118.92     4198.57    120.38 o 
   3   4  23      445.50      332.97     90.25 o 
   4   4  23      100.74       83.50    108.77 o 
   5   4  23      113.73       28.99    194.89 o 
   6   4  23       55.75       62.34    138.95 o 
   7   4  23       21.28       -3.68     89.82 o 
  -7   5  23        4.55     -111.42    199.05 o 
  -6   5  23       64.83       51.83    132.21 o 
  -5   5  23       90.48       40.93    120.86 o 
  -4   5  23       84.67       47.41     82.74 o 
  -3   5  23      672.83      766.25     92.18 o 
  -2   5  23      182.14      250.78     82.69 o 
  -1   5  23      504.45      421.49     75.08 o 
   0   5  23     2182.17     2160.60    104.81 o 
   1   5  23      497.31      476.91     89.08 o 
   2   5  23      189.01      200.11    142.96 o 
   3   5  23      679.90      752.58    110.37 o 
   4   5  23       87.37      138.51    186.06 o 
   5   5  23       89.67      -16.71    111.95 o 
   6   5  23       64.99       24.70    124.22 o 
   7   5  23        4.56      -18.34     52.74 o 
  -7   6  23       18.27       58.79    121.83 o 
  -6   6  23       58.68      118.67    171.57 o 
  -5   6  23       13.31       72.39    160.02 o 
  -4   6  23      340.93      277.62    105.37 o 
  -3   6  23       17.75      105.13    123.91 o 
  -2   6  23      851.57     1385.45    297.24 o 
  -1   6  23     1366.12     1750.37    247.39 o 
   0   6  23      226.10      198.89     74.64 o 
   1   6  23     1363.85     1524.94    187.31 o 
   2   6  23      866.37      907.84    140.75 o 
   3   6  23       17.06      -95.88    177.36 o 
   4   6  23      340.47      409.76    141.51 o 
   5   6  23       13.41       25.95    113.95 o 
   6   6  23       59.04       40.07    209.68 o 
   7   6  23       18.32       -7.10    205.52 o 
  -6   7  23       23.12      -72.46    144.34 o 
  -5   7  23       19.68      -15.22    188.13 o 
  -4   7  23      126.69       61.21     83.99 o 
  -3   7  23      104.12       73.56    104.62 o 
  -2   7  23      286.95      294.01    102.33 o 
  -1   7  23      274.44      198.78    119.32 o 
   0   7  23      622.70      754.90    105.41 o 
   1   7  23      277.37      318.81    120.39 o 
   2   7  23      288.09      351.06    119.94 o 
   3   7  23      101.12       55.04    161.99 o 
   4   7  23      127.50      260.05    176.20 o 
   5   7  23       19.45      -33.69    111.25 o 
   6   7  23       22.92     -140.11    202.06 o 
  -6   8  23        1.62       73.22    255.25 o 
  -5   8  23      251.67      273.07    140.02 o 
  -4   8  23       28.10      -45.16    107.36 o 
  -3   8  23      130.83       97.84     96.79 o 
  -2   8  23      199.60       57.63    106.83 o 
  -1   8  23      142.91      126.44    109.04 o 
   0   8  23      189.89      173.13    105.29 o 
   1   8  23      146.23      114.53     79.42 o 
   2   8  23      198.30      372.06    175.82 o 
   3   8  23      134.21      109.58    128.58 o 
   4   8  23       28.07       20.87    196.30 o 
   5   8  23      251.68      132.75    145.13 o 
   6   8  23        1.65       37.51    186.76 o 
  -6   9  23       14.44        0.31     93.52 o 
  -5   9  23       37.12      260.82    111.94 o 
  -4   9  23      240.13      302.05    178.81 o 
  -3   9  23      380.42      353.62    193.68 o 
  -2   9  23      195.56      234.70    186.32 o 
  -1   9  23      150.77       79.69     94.45 o 
   0   9  23       21.06       96.78     95.93 o 
   1   9  23      151.79      124.25     93.90 o 
   2   9  23      195.15      131.86    100.36 o 
   3   9  23      383.61      481.63    173.71 o 
   4   9  23      240.99      -47.36    189.32 o 
   5   9  23       36.81     -120.78    193.16 o 
   6   9  23       14.31       48.58    196.69 o 
  -6  10  23        9.03       24.45    257.30 o 
  -5  10  23       67.12       52.42    246.54 o 
  -4  10  23      149.02      169.73     99.66 o 
  -3  10  23      213.97      216.03    115.73 o 
  -2  10  23      738.23      845.95    158.44 o 
  -1  10  23      381.78      350.03     96.93 o 
   0  10  23      214.97      151.54    109.33 o 
   1  10  23      387.15      387.59     93.32 o 
   2  10  23      735.18      692.22    114.32 o 
   3  10  23      218.69      141.07    161.99 o 
   4  10  23      149.43      222.93    139.40 o 
   5  10  23       67.29       12.16    197.52 o 
   6  10  23        8.95       60.53     92.24 o 
  -5  11  23       27.24      135.49     81.17 o 
  -4  11  23        4.53       40.27    125.85 o 
  -3  11  23        2.20      -20.61    189.07 o 
  -2  11  23      381.03      171.53    152.84 o 
  -1  11  23      177.29      -44.41    111.77 o 
   0  11  23       40.70      -76.89     96.31 o 
   1  11  23      178.64      152.76     85.62 o 
   2  11  23      375.53      251.02    193.48 o 
   3  11  23        2.06       79.11    191.56 o 
   4  11  23        4.39      -21.83    187.08 o 
   5  11  23       27.18       49.60    170.70 o 
  -5  12  23        6.93       -9.62    106.45 o 
  -4  12  23       11.47       30.38    127.95 o 
  -3  12  23       50.53      212.06    142.52 o 
  -2  12  23       56.73       34.03     91.32 o 
  -1  12  23      223.64      181.63    118.43 o 
   0  12  23       38.67       -0.20     94.22 o 
   1  12  23      221.28      144.72    104.20 o 
   2  12  23       57.95      -95.36    112.85 o 
   3  12  23       51.79       94.85    170.96 o 
   4  12  23       11.55      -16.59    132.75 o 
   5  12  23        6.88       38.84     66.27 o 
  -4  13  23        8.09      -95.49    237.01 o 
  -3  13  23       44.42      -79.11    221.39 o 
  -2  13  23       57.70      139.54    113.94 o 
  -1  13  23       28.65      -59.45    130.53 o 
   0  13  23        4.76      -80.29     80.29 o 
   1  13  23       28.66       -6.86    102.30 o 
   2  13  23       56.97      198.58    117.29 o 
   3  13  23       44.11       38.43    128.01 o 
   4  13  23        8.14      -69.49     76.39 o 
  -3  14  23       37.77      102.92    216.65 o 
  -2  14  23        0.80     -145.76    145.76 o 
  -1  14  23       61.02       12.13    108.30 o 
   0  14  23      100.49      175.31    104.59 o 
   1  14  23       60.75      -26.35    117.33 o 
   2  14  23        0.79      -13.35     57.80 o 
   3  14  23       37.74        3.77     78.78 o 
  -3  15  23        3.72      -38.95     78.29 o 
  -2  15  23       16.44        8.24    108.25 o 
  -1  15  23       12.77        5.40    155.16 o 
   0  15  23       18.54        7.07    113.73 o 
   1  15  23       12.75       36.32    108.26 o 
   2  15  23       16.65        2.52     55.28 o 
   3  15  23        3.70      117.89     68.82 o 
  -1  16  23       14.96      164.89    138.19 o 
   0  16  23        3.67       79.91    139.04 o 
   1  16  23       15.07       52.40     85.16 o 
   0   0  24       19.43      101.53    105.12 o 
   1   0  24      134.79     -102.36    102.36 o 
   2   0  24     1060.12     1016.79     87.33 o 
   3   0  24      366.52      408.33     81.23 o 
   4   0  24        7.24       14.85     79.11 o 
   5   0  24      142.82      262.03    129.12 o 
   6   0  24       42.77       50.63    112.36 o 
   7   0  24       42.69      242.13    232.27 o 
  -7   1  24       38.23       85.97    226.70 o 
  -6   1  24       18.93       63.02    192.27 o 
  -5   1  24      321.04      289.45    133.12 o 
  -4   1  24       55.80     -112.73    128.97 o 
  -3   1  24     1326.89     1416.88     83.73 o 
  -2   1  24       60.13      103.04     84.55 o 
  -1   1  24     2863.08     2893.66    295.03 o 
   0   1  24       22.42        6.95     91.78 o 
   1   1  24     2859.21     2883.48    111.98 o 
   2   1  24       61.62       71.67     78.45 o 
   3   1  24     1310.53     1414.99    127.75 o 
   4   1  24       57.91       75.14    141.77 o 
   5   1  24      321.95      494.79    261.14 o 
   6   1  24       18.96      -28.01    112.25 o 
   7   1  24       38.14       26.76    132.94 o 
  -7   2  24      110.38        2.65     67.76 o 
  -6   2  24      146.12      245.85    194.54 o 
  -5   2  24      290.67      253.32    131.36 o 
  -4   2  24       44.95       -7.51     72.45 o 
  -3   2  24      157.66      182.01     69.40 o 
  -2   2  24     1538.74     1625.96     97.92 o 
  -1   2  24     1127.80     1126.49     95.20 o 
   0   2  24      269.70      292.41     76.06 o 
   1   2  24     1076.06     1134.43    109.42 o 
   2   2  24     1506.64     1531.80    127.36 o 
   3   2  24      162.79      124.42    128.78 o 
   4   2  24       44.63       58.19    128.72 o 
   5   2  24      289.90      373.72    141.13 o 
   6   2  24      145.74       76.48    113.15 o 
   7   2  24      110.44       70.22    127.95 o 
  -7   3  24       40.58       17.94    121.96 o 
  -6   3  24       26.14       40.90    231.25 o 
  -5   3  24       10.36      -66.99     93.01 o 
  -4   3  24       77.93      103.45    100.43 o 
  -3   3  24      253.48      129.10     71.11 o 
  -2   3  24     2076.13     2167.79    125.29 o 
  -1   3  24      248.59      178.53     74.46 o 
   0   3  24     2848.39     3008.66    111.44 o 
   1   3  24      267.39      253.87     81.82 o 
   2   3  24     2096.38     2022.84    114.20 o 
   3   3  24      257.35       87.89    105.15 o 
   4   3  24       78.20       53.06    180.11 o 
   5   3  24       10.12      183.63    191.05 o 
   6   3  24       26.08      -76.00    111.51 o 
   7   3  24       40.43       55.29     71.52 o 
  -7   4  24       39.16       53.75    140.55 o 
  -6   4  24      206.81      137.74    128.42 o 
  -5   4  24      582.73      606.80    115.60 o 
  -4   4  24       41.05       46.07     87.55 o 
  -3   4  24       32.41      -36.75    148.86 o 
  -2   4  24     2903.01     3234.78     90.45 o 
  -1   4  24      264.16      106.54     72.00 o 
   0   4  24      211.03      352.10     67.11 o 
   1   4  24      258.01      239.15     72.12 o 
   2   4  24     2950.17     3061.51    106.81 o 
   3   4  24       31.65       52.08     92.48 o 
   4   4  24       42.46       59.70    127.30 o 
   5   4  24      582.71      306.64    148.68 o 
   6   4  24      206.94       -0.83    183.56 o 
   7   4  24       39.20        0.11    109.78 o 
  -7   5  24        4.25      -33.22     96.49 o 
  -6   5  24      104.64       40.61     93.55 o 
  -5   5  24        3.86       21.33    124.92 o 
  -4   5  24      164.19      168.63     82.43 o 
  -3   5  24      205.38      231.96     81.48 o 
  -2   5  24     2842.60     3099.32    151.17 o 
  -1   5  24      164.99      129.03     65.75 o 
   0   5  24      349.81      273.47     78.86 o 
   1   5  24      163.24      168.51     80.52 o 
   2   5  24     2840.85     3249.90    201.77 o 
   3   5  24      211.44      164.17    116.38 o 
   4   5  24      167.00       53.94     95.31 o 
   5   5  24        4.08     -118.02    140.04 o 
   6   5  24      104.48      144.11    115.21 o 
   7   5  24        4.24      102.65     87.27 o 
  -7   6  24       29.47      -71.93     71.93 o 
  -6   6  24       39.51      -17.74    188.55 o 
  -5   6  24      327.14      205.78    180.25 o 
  -4   6  24      639.04      626.48    127.10 o 
  -3   6  24      181.16      180.42    149.49 o 
  -2   6  24     1714.93     1705.05    158.81 o 
  -1   6  24      726.07      872.04     75.26 o 
   0   6  24      152.66      114.50     77.25 o 
   1   6  24      720.14      748.45     90.26 o 
   2   6  24     1710.91     2050.57    155.85 o 
   3   6  24      183.71      237.10    107.13 o 
   4   6  24      638.79      672.17    188.43 o 
   5   6  24      326.62      314.69    166.80 o 
   6   6  24       39.54      228.11    154.95 o 
   7   6  24       29.40      142.02    177.21 o 
  -6   7  24       24.06       69.77    115.84 o 
  -5   7  24       66.83       15.34    173.06 o 
  -4   7  24      385.63      489.97     93.53 o 
  -3   7  24      589.61      613.86    103.75 o 
  -2   7  24      189.88       90.76     93.04 o 
  -1   7  24      338.09      461.84    117.70 o 
   0   7  24      545.20      272.73    192.24 o 
   1   7  24      354.17      339.03    157.26 o 
   2   7  24      184.22      216.83    101.60 o 
   3   7  24      586.41      538.28    182.28 o 
   4   7  24      387.22      479.65    147.98 o 
   5   7  24       66.47       13.05    114.24 o 
   6   7  24       24.16      -28.10    182.48 o 
  -6   8  24        1.75       42.95     84.29 o 
  -5   8  24       81.92       63.93    146.73 o 
  -4   8  24      394.06      400.26    107.42 o 
  -3   8  24      278.00      257.47    118.65 o 
  -2   8  24      644.46      813.77    152.48 o 
  -1   8  24       44.51      -20.78    132.84 o 
   0   8  24      526.74      492.75    105.52 o 
   1   8  24       47.99       16.04    106.84 o 
   2   8  24      644.17      562.92    147.02 o 
   3   8  24      277.77      240.40    126.86 o 
   4   8  24      395.55      261.65    200.65 o 
   5   8  24       81.43       17.35    109.29 o 
   6   8  24        1.76     -178.12    178.12 o 
  -6   9  24       30.47       43.52    245.71 o 
  -5   9  24        4.99     -103.65    103.65 o 
  -4   9  24      102.15      131.65    157.32 o 
  -3   9  24      271.56      317.72     86.72 o 
  -2   9  24        8.95       45.83    136.65 o 
  -1   9  24      119.44       86.65     89.09 o 
   0   9  24      399.07      588.21     95.47 o 
   1   9  24      119.17      110.89     75.38 o 
   2   9  24        7.80      -51.98     98.59 o 
   3   9  24      272.62      157.07    187.47 o 
   4   9  24      102.00      238.42    163.98 o 
   5   9  24        4.98      115.16    129.80 o 
   6   9  24       30.53      141.58    212.30 o 
  -6  10  24        3.06       34.31    222.41 o 
  -5  10  24       24.09       12.24     87.64 o 
  -4  10  24      354.10      241.06     96.80 o 
  -3  10  24      124.81      296.85    159.24 o 
  -2  10  24      681.51      684.22    123.29 o 
  -1  10  24       48.25      -41.14     96.22 o 
   0  10  24       14.72        9.79    105.12 o 
   1  10  24       49.42      -95.60    104.56 o 
   2  10  24      687.93      701.65    110.91 o 
   3  10  24      126.68       67.59    137.29 o 
   4  10  24      354.35      402.71    175.05 o 
   5  10  24       24.02       84.81    171.79 o 
   6  10  24        3.05       46.98    177.42 o 
  -5  11  24       36.82       25.94    137.36 o 
  -4  11  24       30.96       21.72    113.64 o 
  -3  11  24       27.93       40.99    155.91 o 
  -2  11  24      204.65      118.49    104.71 o 
  -1  11  24      290.29      483.61     87.57 o 
   0  11  24        6.89      -43.76     90.20 o 
   1  11  24      291.22      329.70     83.91 o 
   2  11  24      205.89      148.12    119.66 o 
   3  11  24       27.44       13.70    169.93 o 
   4  11  24       30.64      -36.50    115.76 o 
   5  11  24       36.81      -15.73     67.20 o 
  -5  12  24        1.72      -75.33    255.44 o 
  -4  12  24       19.91      -94.91     97.82 o 
  -3  12  24       96.46       23.81    215.18 o 
  -2  12  24       59.14       44.52     89.79 o 
  -1  12  24      139.29      190.23    110.23 o 
   0  12  24      168.86      -13.27     99.90 o 
   1  12  24      137.71       17.75    107.67 o 
   2  12  24       59.06      -91.04    127.91 o 
   3  12  24       96.41      -48.45    193.16 o 
   4  12  24       19.92       45.25    147.66 o 
   5  12  24        1.72       73.05     57.60 o 
  -4  13  24        4.44        5.01     73.76 o 
  -3  13  24       39.66      112.00    158.15 o 
  -2  13  24       97.68       86.62     96.89 o 
  -1  13  24       72.88       74.57     93.63 o 
   0  13  24        0.18      -39.57    101.28 o 
   1  13  24       73.38      154.82     98.48 o 
   2  13  24       99.00       48.32    119.99 o 
   3  13  24       39.10      -81.01    142.56 o 
   4  13  24        4.37       51.33    119.89 o 
  -3  14  24       40.59       77.68    161.69 o 
  -2  14  24      127.90       98.67    110.50 o 
  -1  14  24       57.61      106.13    226.32 o 
   0  14  24      105.27       -6.36    123.51 o 
   1  14  24       55.70       -9.16    132.86 o 
   2  14  24      128.13       49.80    106.15 o 
   3  14  24       41.12       34.23    111.93 o 
  -2  15  24       18.21      198.73    201.13 o 
  -1  15  24       18.82      -46.08     59.21 o 
   0  15  24       39.27      157.48    109.51 o 
   1  15  24       19.24      -91.98     91.98 o 
   2  15  24       17.89      -61.69     68.66 o 
  -1  16  24        7.78       53.12     69.45 o 
   0  16  24      127.22       45.75     60.42 o 
   1  16  24        7.74      -66.57     77.27 o 
   1   0  25     9700.71     9807.41    308.77 o 
   2   0  25       48.87      105.43     66.79 o 
   3   0  25      236.14      264.86    101.78 o 
   4   0  25      379.89      371.87     97.37 o 
   5   0  25      223.45      230.54    112.77 o 
   6   0  25        3.76      -19.93     99.32 o 
   7   0  25        8.50      -99.40    174.41 o 
  -7   1  25       40.29       54.65    130.70 o 
  -6   1  25        0.32       37.61    126.81 o 
  -5   1  25       99.95      113.42     80.98 o 
  -4   1  25      715.28      754.47    110.30 o 
  -3   1  25     2172.26     2345.67    164.49 o 
  -2   1  25      658.39      840.93    103.78 o 
  -1   1  25       53.24       42.78    122.70 o 
   0   1  25      180.44     -122.02    122.02 o 
   1   1  25       47.51       -4.84     76.43 o 
   2   1  25      666.38      753.59     88.59 o 
   3   1  25     2196.95     2334.53    437.03 o 
   4   1  25      705.86      754.48    173.00 o 
   5   1  25      102.67      116.56    101.20 o 
   6   1  25        0.28      -46.85    134.19 o 
   7   1  25       40.24      132.49    157.19 o 
  -7   2  25       30.77      -18.87     74.28 o 
  -6   2  25       51.50      -58.61    125.21 o 
  -5   2  25       90.55      -69.12    194.44 o 
  -4   2  25      129.19      223.67     91.98 o 
  -3   2  25      123.09      109.12     74.46 o 
  -2   2  25      776.54      808.49     76.66 o 
  -1   2  25      926.24      934.61     85.83 o 
   0   2  25     1292.80     1459.44     83.32 o 
   1   2  25      910.57      881.11     78.19 o 
   2   2  25      769.71      790.84    128.17 o 
   3   2  25      122.80      120.58    167.37 o 
   4   2  25      131.68      277.91     96.53 o 
   5   2  25       92.23      128.84    134.47 o 
   6   2  25       51.07       -3.84    145.67 o 
   7   2  25       30.75     -124.04    218.25 o 
  -7   3  25       10.73      210.70     95.59 o 
  -6   3  25        1.37       29.35    121.93 o 
  -5   3  25       45.33     -107.59    160.27 o 
  -4   3  25      221.10      126.78    115.56 o 
  -3   3  25      266.63      260.69    110.22 o 
  -2   3  25     2135.21     2383.76    146.51 o 
  -1   3  25     1613.05     1627.83     92.09 o 
   0   3  25      510.40      264.31    105.72 o 
   1   3  25     1597.90     1414.76    119.77 o 
   2   3  25     2166.26     2076.78     99.23 o 
   3   3  25      256.40      332.02     84.09 o 
   4   3  25      228.18      280.98    145.61 o 
   5   3  25       44.29       39.23    132.62 o 
   6   3  25        1.34       17.03    143.31 o 
   7   3  25       10.75      -79.85     87.76 o 
  -7   4  25        4.78       37.72     58.46 o 
  -6   4  25        5.53      -58.40    112.85 o 
  -5   4  25       52.02       89.38    136.16 o 
  -4   4  25       96.87      119.76     85.35 o 
  -3   4  25      748.16     1021.11     95.76 o 
  -2   4  25       89.97       74.19     73.60 o 
  -1   4  25     1584.79     1654.68     80.93 o 
   0   4  25      668.99      809.29     86.72 o 
   1   4  25     1559.47     1579.73     85.49 o 
   2   4  25       90.62       76.03     86.23 o 
   3   4  25      752.63      827.96    173.96 o 
   4   4  25       96.93       83.33    135.95 o 
   5   4  25       53.11       26.43    179.82 o 
   6   4  25        5.69       85.83    164.55 o 
   7   4  25        4.74      -12.86    163.08 o 
  -7   5  25       11.74      100.00     80.30 o 
  -6   5  25       41.99       32.43    113.44 o 
  -5   5  25      110.67       51.80    136.21 o 
  -4   5  25      128.44       65.67    108.38 o 
  -3   5  25       64.55      121.73     90.34 o 
  -2   5  25      793.82      926.25     95.79 o 
  -1   5  25      376.44      480.57     79.74 o 
   0   5  25     2137.75     2164.12    150.16 o 
   1   5  25      387.12      508.78     77.29 o 
   2   5  25      790.42      827.86    104.68 o 
   3   5  25       68.12      103.39     84.13 o 
   4   5  25      131.57      126.14    102.93 o 
   5   5  25      110.63      -86.66    193.36 o 
   6   5  25       41.94      579.62    527.04 o 
   7   5  25       11.78       42.82     54.93 o 
  -7   6  25       12.54       -5.34    109.96 o 
  -6   6  25       66.77      244.37    198.13 o 
  -5   6  25       23.72       37.88    106.06 o 
  -4   6  25      234.93      362.82     86.18 o 
  -3   6  25      655.18      452.11    146.07 o 
  -2   6  25     1972.99     2199.54    160.35 o 
  -1   6  25     1220.84     1273.61    153.81 o 
   0   6  25        3.75       22.36    100.62 o 
   1   6  25     1217.03     1164.23    149.15 o 
   2   6  25     1977.86     1905.79    182.35 o 
   3   6  25      651.60      548.74    106.66 o 
   4   6  25      235.37       25.54    183.50 o 
   5   6  25       24.09      120.68    114.37 o 
   6   6  25       66.70     -126.98    193.29 o 
   7   6  25       12.53      187.79    224.27 o 
  -6   7  25       14.78      -67.52    147.80 o 
  -5   7  25       10.55       90.50    188.54 o 
  -4   7  25      276.62      284.07     90.99 o 
  -3   7  25      784.16      781.16    141.26 o 
  -2   7  25      285.00      242.59    118.12 o 
  -1   7  25      602.89      677.15     92.38 o 
   0   7  25        3.39      -68.13    104.72 o 
   1   7  25      595.95      454.60    129.26 o 
   2   7  25      282.07      306.84    104.41 o 
   3   7  25      783.27      907.84    183.37 o 
   4   7  25      274.55      135.69    177.04 o 
   5   7  25       10.91       19.50    112.71 o 
   6   7  25       14.71      -83.40    177.61 o 
  -6   8  25        1.24        2.29     65.10 o 
  -5   8  25      367.73      336.00    142.94 o 
  -4   8  25      377.44      418.01    116.00 o 
  -3   8  25      106.98      114.72    144.41 o 
  -2   8  25     1018.40     1072.59    151.30 o 
  -1   8  25     1187.54     1299.46    108.57 o 
   0   8  25       60.05      147.80     87.96 o 
   1   8  25     1181.93     1227.34    107.62 o 
   2   8  25     1014.89     1300.95    153.35 o 
   3   8  25      108.72       32.96    134.28 o 
   4   8  25      378.89      641.26    177.48 o 
   5   8  25      367.98      257.40    148.68 o 
   6   8  25        1.29        2.50    197.01 o 
  -6   9  25       15.86        7.52     72.04 o 
  -5   9  25       15.92     -114.98    116.92 o 
  -4   9  25       93.92      127.71    163.49 o 
  -3   9  25      981.44     1154.81    142.57 o 
  -2   9  25      549.35      694.90    249.01 o 
  -1   9  25      167.30      151.96    111.55 o 
   0   9  25       94.59       89.85     91.67 o 
   1   9  25      169.38      262.37    114.05 o 
   2   9  25      559.03      523.55    100.19 o 
   3   9  25      972.87     1469.47    205.39 o 
   4   9  25       94.44       93.25    174.54 o 
   5   9  25       15.67      -45.36    112.21 o 
   6   9  25       15.96      -91.16     92.02 o 
  -5  10  25        2.75      315.73    240.27 o 
  -4  10  25        2.45       61.98    101.74 o 
  -3  10  25       31.36       34.50    148.04 o 
  -2  10  25      216.40      373.91    175.37 o 
  -1  10  25      382.00      375.04    122.21 o 
   0  10  25       44.42      101.32    134.44 o 
   1  10  25      389.14      402.84    114.04 o 
   2  10  25      214.49      159.36    203.44 o 
   3  10  25       30.80      -60.04    181.90 o 
   4  10  25        2.48     -158.35    168.46 o 
   5  10  25        2.73       -3.84    170.51 o 
   6  10  25       11.36      -59.97    106.25 o 
  -5  11  25       13.61      183.56    251.86 o 
  -4  11  25       85.20      222.18    130.34 o 
  -3  11  25      166.88       72.41    124.06 o 
  -2  11  25       20.84      -96.28    113.95 o 
  -1  11  25       55.93       75.33     87.17 o 
   0  11  25        3.81      -37.55     81.32 o 
   1  11  25       57.63      111.94    101.02 o 
   2  11  25       21.49     -108.36    112.67 o 
   3  11  25      164.17      -19.78    172.94 o 
   4  11  25       85.66       56.84    177.04 o 
   5  11  25       13.80       59.80     81.41 o 
  -5  12  25       12.31      -40.13    105.17 o 
  -4  12  25       16.73      -34.99    128.01 o 
  -3  12  25       33.36      160.33    215.05 o 
  -2  12  25      200.84      145.77    110.55 o 
  -1  12  25      223.67      170.03     98.43 o 
   0  12  25      204.81      200.95    121.15 o 
   1  12  25      222.68       56.56    109.68 o 
   2  12  25      202.38      324.13    105.38 o 
   3  12  25       33.52      -16.57    101.00 o 
   4  12  25       16.79       -7.13     83.85 o 
   5  12  25       12.22       16.02     93.18 o 
  -4  13  25        4.91       72.71    208.14 o 
  -3  13  25        7.33     -103.75    152.30 o 
  -2  13  25       20.57     -110.89    110.89 o 
  -1  13  25       45.29       48.64     75.06 o 
   0  13  25        1.89       -5.95    102.37 o 
   1  13  25       45.61      -28.24     96.71 o 
   2  13  25       20.09      -65.85    140.05 o 
   3  13  25        7.36     -113.03    128.39 o 
   4  13  25        4.98       15.23     63.79 o 
  -3  14  25        6.60      -35.02     70.44 o 
  -2  14  25      132.47      141.41    161.23 o 
  -1  14  25        0.40       54.24    135.18 o 
   0  14  25       15.34      -21.23     93.10 o 
   1  14  25        0.39     -113.28    115.62 o 
   2  14  25      132.64       69.62     81.75 o 
   3  14  25        6.57      -35.45    117.41 o 
  -2  15  25       71.95       18.53     98.94 o 
  -1  15  25        1.59        3.08    143.83 o 
   0  15  25       12.16       11.37     54.60 o 
   1  15  25        1.86       27.92     67.55 o 
   2  15  25       72.13       50.32     56.41 o 
  -1  16  25       15.83      103.97     92.48 o 
   0  16  25       14.85      -41.66    146.92 o 
   1  16  25       15.51       19.90     69.22 o 
   0   0  26      306.50      168.77    112.58 o 
   1   0  26      847.34      956.69    105.06 o 
   2   0  26       32.68       62.50     69.53 o 
   3   0  26      225.24      320.64     89.38 o 
   4   0  26      404.91      482.86    132.11 o 
   5   0  26       21.00       -9.95    110.12 o 
   6   0  26      115.59      -34.03    129.38 o 
   7   0  26       20.33       68.92     67.68 o 
  -7   1  26       96.03      130.50    164.04 o 
  -6   1  26       95.05      103.45     95.98 o 
  -5   1  26       18.41      129.48    153.32 o 
  -4   1  26     1019.10     1113.66    111.06 o 
  -3   1  26        4.23     -106.57    106.57 o 
  -2   1  26      149.08       90.14     67.52 o 
  -1   1  26      543.94      462.18     91.91 o 
   0   1  26     5884.98     6185.79    188.73 o 
   1   1  26      554.87      601.19    103.34 o 
   2   1  26      147.05       70.40     71.80 o 
   3   1  26        2.87       45.06    158.86 o 
   5   1  26       18.29      -28.69    133.30 o 
   6   1  26       94.86       56.73    157.52 o 
   7   1  26       95.86      181.15    104.38 o 
  -7   2  26       12.48       16.67     79.60 o 
  -6   2  26       13.85      143.77    138.50 o 
  -5   2  26      168.09      179.70    126.94 o 
  -4   2  26       95.74      103.25     89.35 o 
  -3   2  26      125.19      133.97    109.77 o 
  -2   2  26     4534.33     4947.46    159.15 o 
  -1   2  26      893.38      861.08    117.68 o 
   0   2  26       52.18       35.96     73.60 o 
   1   2  26      896.61      839.76    102.31 o 
   2   2  26     4467.07     4842.69    227.73 o 
   3   2  26      125.71      107.13     91.17 o 
   4   2  26       98.20       90.86     90.41 o 
   5   2  26      168.09      -45.46    238.00 o 
   6   2  26       13.85       31.75    180.36 o 
   7   2  26       12.49      105.20    123.67 o 
  -7   3  26        0.21       -0.79    242.19 o 
  -6   3  26       16.18       -5.85    142.27 o 
  -5   3  26       14.70       -4.93    114.33 o 
  -4   3  26      115.31      123.56     84.40 o 
  -3   3  26      393.05      361.74    100.42 o 
  -2   3  26     2574.48     3065.08    273.31 o 
  -1   3  26      813.13      878.84     93.86 o 
   0   3  26     4490.18     4620.31    119.72 o 
   1   3  26      858.87      940.32    105.25 o 
   2   3  26     2591.20     2474.45    162.22 o 
   3   3  26      388.57      251.24    109.29 o 
   4   3  26      116.25       92.97    103.47 o 
   5   3  26       14.32      -93.36     98.40 o 
   6   3  26       16.29      140.87    193.68 o 
   7   3  26        0.21      -27.21    218.32 o 
  -7   4  26        0.19       48.18    132.10 o 
  -6   4  26       33.60      -81.97    163.08 o 
  -5   4  26       23.04      119.70    220.97 o 
  -4   4  26       20.99       16.29     70.33 o 
  -3   4  26       58.17       27.24    142.81 o 
  -2   4  26      201.83      185.17     83.76 o 
  -1   4  26     2868.68     2757.78    100.63 o 
   0   4  26      940.28     1063.78    119.01 o 
   1   4  26     2820.87     2897.36    240.45 o 
   2   4  26      194.21      270.46    100.43 o 
   3   4  26       57.49       46.13     89.26 o 
   4   4  26       20.43      -31.21    105.91 o 
   5   4  26       23.11      -70.81    110.60 o 
   6   4  26       33.69       72.90    161.48 o 
   7   4  26        0.18       40.26    222.86 o 
  -7   5  26        1.04       13.24     69.51 o 
  -6   5  26       32.89       53.89    103.35 o 
  -5   5  26       88.42       15.66    163.33 o 
  -4   5  26       56.88       86.95     90.02 o 
  -3   5  26      370.78      235.84    109.69 o 
  -2   5  26      388.18      463.15     87.00 o 
  -1   5  26      614.35      522.84     98.94 o 
   0   5  26     1034.77      947.70     99.74 o 
   1   5  26      601.97      553.21     80.52 o 
   2   5  26      389.92      499.66     86.85 o 
   3   5  26      371.34      388.54     92.18 o 
   4   5  26       57.58       86.21    132.49 o 
   5   5  26       87.69      225.55    184.72 o 
   6   5  26       33.06      -55.94    113.60 o 
   7   5  26        1.03      -67.58     83.83 o 
  -7   6  26       12.93      -21.62     83.35 o 
  -6   6  26       14.40       41.27    154.15 o 
  -5   6  26      170.56       68.19    113.31 o 
  -4   6  26       44.14       81.67     92.25 o 
  -3   6  26      745.52      834.18    133.33 o 
  -2   6  26      396.83       49.80    143.52 o 
  -1   6  26     1353.50     1455.73     94.49 o 
   0   6  26      430.99      634.46    118.81 o 
   1   6  26     1333.87     1352.79    107.03 o 
   2   6  26      406.76      401.84     97.16 o 
   3   6  26      750.01      763.06    145.55 o 
   4   6  26       45.22       23.17     93.11 o 
   5   6  26      170.39       80.48    106.71 o 
   6   6  26       14.39       92.93    171.79 o 
   7   6  26       12.93      -21.99     87.76 o 
  -6   7  26       31.89      194.46    149.13 o 
  -5   7  26       31.06     -111.49    111.49 o 
  -4   7  26       92.31      151.34    122.36 o 
  -3   7  26      427.23      392.98    152.87 o 
  -2   7  26      345.64      493.55    145.62 o 
  -1   7  26       66.21      164.48     85.58 o 
   0   7  26     1052.41      885.17    127.57 o 
   1   7  26       69.83      -96.49    101.64 o 
   2   7  26      340.68      127.56    107.48 o 
   3   7  26      420.58      551.01    183.50 o 
   4   7  26       91.37        5.44    190.48 o 
   5   7  26       31.33      -44.64    112.27 o 
   6   7  26       32.01      226.26    191.82 o 
  -6   8  26        9.21      -43.55     83.63 o 
  -5   8  26       81.19      -33.05    131.72 o 
  -4   8  26       63.78       64.79     95.27 o 
  -3   8  26     1238.53     1193.79    278.72 o 
  -2   8  26        2.81      -99.89    140.88 o 
  -1   8  26      338.27      362.96     88.40 o 
   0   8  26      520.69      457.74     97.09 o 
   1   8  26      322.92      310.06    111.63 o 
   2   8  26        2.51      112.46    176.33 o 
   3   8  26     1243.53     1241.30    150.22 o 
   4   8  26       63.79      170.76    171.15 o 
   5   8  26       80.90      -11.58    199.69 o 
   6   8  26        9.24      -11.90    194.44 o 
  -6   9  26        2.54      252.88    263.83 o 
  -5   9  26       95.45      -83.55    103.14 o 
  -4   9  26      697.39      762.51    178.99 o 
  -3   9  26       58.09       61.80    126.73 o 
  -2   9  26      200.65      183.66    123.75 o 
  -1   9  26      318.94      267.75     96.94 o 
   0   9  26        9.62      -89.66     89.66 o 
   1   9  26      321.67      239.39    118.62 o 
   2   9  26      194.52      182.46    109.88 o 
   3   9  26       57.43       45.83    189.39 o 
   4   9  26      695.63      821.17    185.42 o 
   5   9  26       95.69       28.35    173.52 o 
   6   9  26        2.58       -3.91     80.77 o 
  -5  10  26       47.62      -51.27    174.67 o 
  -4  10  26        8.99       45.61     97.19 o 
  -3  10  26       47.88      -59.88    107.73 o 
  -2  10  26      162.86       35.91    201.42 o 
  -1  10  26      302.03      190.83    345.08 o 
   0  10  26      241.64       82.94     89.11 o 
   1  10  26      302.44      158.58     94.04 o 
   2  10  26      161.42      168.72    186.89 o 
   3  10  26       45.91       69.70    183.24 o 
   4  10  26        9.02       15.04    193.55 o 
   5  10  26       48.06      167.23    116.12 o 
  -5  11  26        7.90       -6.60     97.35 o 
  -4  11  26       40.11       37.82    135.63 o 
  -3  11  26       37.14       32.77    112.14 o 
  -2  11  26      501.51      424.28    107.31 o 
  -1  11  26     1081.07     1173.49    103.92 o 
   0  11  26       49.85      123.41     91.04 o 
   1  11  26     1084.85     1117.70    131.32 o 
   2  11  26      500.26      654.12    152.91 o 
   3  11  26       36.94      -89.99    203.85 o 
   4  11  26       39.87      101.19    137.87 o 
   5  11  26        7.92      -34.42     85.45 o 
  -5  12  26        3.19       42.31    215.44 o 
  -4  12  26        7.63       43.37    123.50 o 
  -3  12  26       19.64       75.11    134.96 o 
  -2  12  26       91.50       13.18    118.66 o 
  -1  12  26      160.96      143.73     81.58 o 
   0  12  26       19.29      182.72    101.39 o 
   1  12  26      161.83      175.91    129.34 o 
   2  12  26       91.90        3.46    117.89 o 
   3  12  26       20.50     -131.63    131.63 o 
   4  12  26        7.57      -36.16    185.48 o 
   5  12  26        3.13      -31.81    185.16 o 
  -4  13  26       32.22       89.80    236.82 o 
  -3  13  26        0.96       60.54    152.59 o 
  -2  13  26       57.16       52.46    115.10 o 
  -1  13  26        8.46       45.00    189.33 o 
   0  13  26       44.60       60.28    103.73 o 
   1  13  26        8.81       -2.01     95.13 o 
   2  13  26       58.51      139.36     94.61 o 
   3  13  26        0.93       64.21    115.61 o 
   4  13  26       31.88       36.20    103.03 o 
  -3  14  26       30.90       13.73     50.52 o 
  -2  14  26       24.66       15.62     79.21 o 
  -1  14  26       21.95       -2.62    109.06 o 
   0  14  26        5.44       11.16    114.69 o 
   1  14  26       22.05        9.40    133.46 o 
   2  14  26       25.14      -89.10    119.75 o 
   3  14  26       31.44      -98.29    143.50 o 
  -2  15  26        9.51       28.38     56.94 o 
  -1  15  26       18.00       64.21     78.91 o 
   0  15  26        4.84       15.58    187.34 o 
   1  15  26       18.36       -2.75     54.12 o 
   2  15  26        9.53       77.96     61.14 o 
   0  16  26        5.07       13.17     61.31 o 
   1  16  26       14.13      123.72    114.44 o 
   1   0  27      216.89      215.46     84.01 o 
   2   0  27      192.73      220.83     69.65 o 
   3   0  27      295.78      312.30    106.66 o 
   4   0  27      272.06      259.86    114.78 o 
   5   0  27      287.79      255.12    232.66 o 
   6   0  27       23.78      -27.00    163.87 o 
   7   0  27       34.81      -66.76    234.96 o 
  -7   1  27        8.58      -66.10     66.10 o 
  -6   1  27      106.36       95.60     83.99 o 
  -5   1  27       40.59       42.32    127.58 o 
  -4   1  27      194.77      266.45    122.87 o 
  -3   1  27      371.73      337.93     89.20 o 
  -2   1  27     1356.44     1381.49     77.89 o 
  -1   1  27       79.46       59.57     86.41 o 
   0   1  27     1414.29     1361.19    122.67 o 
   1   1  27       70.21       51.22     73.30 o 
   2   1  27     1335.08     1463.82    100.68 o 
   3   1  27      370.37      383.31    128.92 o 
   4   1  27      198.69      233.42    199.50 o 
   5   1  27       41.00        9.49    177.32 o 
   6   1  27      106.30       79.65     95.94 o 
   7   1  27        8.45      -60.42    222.22 o 
  -7   2  27       38.63        4.79     76.81 o 
  -6   2  27       48.48       74.88    101.65 o 
  -5   2  27       84.67      150.15    156.81 o 
  -4   2  27       30.15      -12.86    108.61 o 
  -3   2  27      431.21      387.22    135.11 o 
  -2   2  27      107.60       70.07    147.24 o 
  -1   2  27     4105.89     4425.51    135.39 o 
   0   2  27      792.85      914.46     80.61 o 
   1   2  27     4127.87     4438.16    134.77 o 
   2   2  27      105.00      -17.36     78.49 o 
   3   2  27      437.15      410.54    104.77 o 
   4   2  27       31.46       63.01    103.98 o 
   5   2  27       82.88      292.12    192.65 o 
   6   2  27       48.01      123.22    146.49 o 
   7   2  27       38.84       35.84     97.22 o 
  -7   3  27       34.50       36.67     67.66 o 
  -6   3  27       21.33     -148.49    148.49 o 
  -5   3  27      396.05      573.36    163.78 o 
  -4   3  27      327.49      308.52     94.71 o 
  -3   3  27      604.09      557.12     87.28 o 
  -2   3  27      267.90      261.00     65.73 o 
  -1   3  27     3128.96     3444.65    210.24 o 
   0   3  27       80.27       33.39     73.42 o 
   1   3  27     3135.06     3230.93    144.98 o 
   2   3  27      263.54      175.78     82.19 o 
   3   3  27      603.32      433.33     90.49 o 
   4   3  27      319.88      535.78    187.85 o 
   5   3  27      398.26       78.28    189.52 o 
   6   3  27       21.32      185.23    172.88 o 
   7   3  27       34.54     -104.13    194.89 o 
  -7   4  27       29.24       15.89     59.24 o 
  -6   4  27       95.66       32.39    165.13 o 
  -5   4  27       75.81      221.86    137.42 o 
  -4   4  27       50.07       62.42    108.33 o 
  -3   4  27       43.68     -106.00    136.36 o 
  -2   4  27     2771.71     3124.94    122.30 o 
  -1   4  27     5469.63     5267.35    247.80 o 
   0   4  27      160.91       49.55     86.01 o 
   1   4  27     5401.85     5402.17    274.26 o 
   2   4  27     2778.65     3050.50    188.13 o 
   3   4  27       44.94      134.03    142.32 o 
   4   4  27       52.08      373.59    173.52 o 
   5   4  27       77.29       -1.73    144.91 o 
   6   4  27       95.44       62.28    185.61 o 
   7   4  27       29.13       33.95     65.43 o 
  -7   5  27        0.54       38.34     82.91 o 
  -6   5  27       10.00       99.90    111.58 o 
  -5   5  27       21.22       29.02    106.49 o 
  -4   5  27       16.18       87.02     81.33 o 
  -3   5  27      588.29      634.20     82.28 o 
  -2   5  27     1581.46     1785.73    138.66 o 
  -1   5  27      811.68      868.67     84.87 o 
   0   5  27     2242.56     2518.06    129.00 o 
   1   5  27      804.80      861.38     89.69 o 
   2   5  27     1584.54     1652.08    135.19 o 
   3   5  27      575.96      734.58    148.75 o 
   4   5  27       15.51      153.23    185.55 o 
   5   5  27       20.59      -62.98    198.41 o 
   6   5  27        9.97      -67.72    182.80 o 
   7   5  27        0.53       50.25     60.62 o 
  -7   6  27       21.19      -43.65    130.82 o 
  -6   6  27       15.74       27.11    131.61 o 
  -5   6  27      121.07       50.92    104.26 o 
  -4   6  27      908.98      900.12    136.54 o 
  -3   6  27      115.47       60.52    134.57 o 
  -2   6  27       22.40       -9.67     96.40 o 
  -1   6  27      408.27      364.68     76.16 o 
   0   6  27      910.49     1036.06    113.84 o 
   1   6  27      410.34      462.05     90.11 o 
   2   6  27       22.27      -24.76     93.30 o 
   3   6  27      114.18      125.78    123.51 o 
   4   6  27      903.66      672.02    110.74 o 
   5   6  27      119.68       55.20    115.84 o 
   6   6  27       15.50      157.45    182.80 o 
  -6   7  27       24.55      -14.39     83.76 o 
  -5   7  27       37.99       -1.76    117.81 o 
  -4   7  27      100.77       78.68    133.70 o 
  -3   7  27      175.35      157.69    212.69 o 
  -2   7  27       93.80      101.64    145.58 o 
  -1   7  27      480.77      329.43     92.37 o 
   0   7  27      110.12       77.70    149.13 o 
   1   7  27      474.51      447.62     96.30 o 
   2   7  27       93.00       10.45    105.37 o 
   3   7  27      180.54       74.57    107.56 o 
   4   7  27      100.58       44.67    168.65 o 
   5   7  27       37.54      189.50    117.42 o 
   6   7  27       24.57      167.69    154.51 o 
  -6   8  27        6.46      -94.92    174.35 o 
  -5   8  27        2.08       -0.74    123.96 o 
  -4   8  27      540.76      522.22    105.39 o 
  -3   8  27       38.89       24.88    105.77 o 
  -2   8  27     1287.66     1249.29    139.89 o 
  -1   8  27       92.03        2.92     99.41 o 
   0   8  27       75.46       40.53     75.99 o 
   1   8  27       94.84       75.78    186.89 o 
   2   8  27     1278.31      866.94    197.52 o 
   3   8  27       39.91     -110.41    123.98 o 
   4   8  27      539.49      519.46    147.53 o 
   5   8  27        2.18       28.35    197.20 o 
   6   8  27        6.49      -40.63     63.44 o 
  -6   9  27        2.73       73.72     89.30 o 
  -5   9  27        9.22      -14.68    105.07 o 
  -4   9  27      143.27      193.15    115.23 o 
  -3   9  27      338.48      277.63    115.01 o 
  -2   9  27       76.62       52.58    130.35 o 
  -1   9  27     1104.72     1257.29    262.64 o 
   0   9  27      282.08      301.77    111.11 o 
   1   9  27     1104.56     1040.83    158.55 o 
   2   9  27       75.03      100.67    104.55 o 
   3   9  27      332.90      331.54    173.77 o 
   4   9  27      142.70      154.51    187.40 o 
   5   9  27        8.94       11.07    130.12 o 
   6   9  27        2.73       14.30     59.91 o 
  -5  10  27       30.51       34.95    230.35 o 
  -4  10  27      214.60      297.47    100.36 o 
  -3  10  27       53.39      120.24    107.17 o 
  -2  10  27      355.15      319.83    105.67 o 
  -1  10  27       82.75      103.49     79.96 o 
   0  10  27      303.47      313.79     90.22 o 
   1  10  27       82.16       70.76     90.50 o 
   2  10  27      346.67       54.79    144.46 o 
   3  10  27       53.02       25.67    181.84 o 
   4  10  27      214.04      197.01    195.09 o 
   5  10  27       30.64      -17.22    178.57 o 
  -5  11  27       15.09       94.73    213.33 o 
  -4  11  27        2.23       13.54    164.88 o 
  -3  11  27      197.64      253.46    166.03 o 
  -2  11  27       43.81       71.15     81.32 o 
  -1  11  27       20.73      -34.74    112.62 o 
   0  11  27        2.04      126.28    119.22 o 
   1  11  27       20.32     -155.88    155.88 o 
   2  11  27       43.04      -29.38    185.61 o 
   3  11  27      195.34      126.22    179.15 o 
   4  11  27        2.29       38.79    167.31 o 
   5  11  27       15.23       -2.20     91.42 o 
  -4  12  27       10.82      -37.18    193.19 o 
  -3  12  27       16.31       30.24    165.71 o 
  -2  12  27      313.76      263.20    104.78 o 
  -1  12  27       24.93       19.97     93.58 o 
   0  12  27       25.47      114.22    125.04 o 
   1  12  27       24.91     -112.95    142.63 o 
   2  12  27      315.96      306.65    230.90 o 
   3  12  27       16.20       91.86    143.79 o 
   4  12  27       10.79      -21.44    176.27 o 
   5  12  27       14.05      105.80    100.74 o 
  -4  13  27       14.62      -69.31     69.31 o 
  -3  13  27       36.26       -3.49    108.40 o 
  -2  13  27        2.33      -70.82    102.57 o 
  -1  13  27       62.80      169.36     86.59 o 
   0  13  27        5.22       23.03    113.00 o 
   1  13  27       61.81     -106.53    125.51 o 
   2  13  27        2.34       45.27    112.11 o 
   3  13  27       36.40       -5.74    103.53 o 
   4  13  27       14.76      143.17     79.91 o 
  -3  14  27       71.84      -31.82     54.79 o 
  -2  14  27       11.78      -66.67    108.26 o 
  -1  14  27       23.16       61.50     89.26 o 
   0  14  27       66.48       23.92    113.39 o 
   1  14  27       22.70        1.66     99.28 o 
   2  14  27       11.59      -17.69    110.73 o 
   3  14  27       71.81       34.48     62.46 o 
  -2  15  27       41.17      -25.49    121.09 o 
  -1  15  27       44.93       23.78     81.20 o 
   0  15  27       36.01        7.96     59.11 o 
   1  15  27       44.56       28.21     59.71 o 
   2  15  27       41.70      -21.62     77.13 o 
   0  16  27        0.29      -78.02    113.16 o 
   1   0  28      271.32      184.24    101.51 o 
   2   0  28        6.07       -5.88     63.00 o 
   3   0  28      514.23      515.59    107.04 o 
   4   0  28        4.08      -77.44     95.66 o 
   5   0  28      450.59      486.74    233.65 o 
   6   0  28      177.51      301.92    170.73 o 
   7   0  28       38.12       -5.95    190.80 o 
  -7   1  28       67.59       12.81    146.96 o 
  -6   1  28        2.70       85.58     96.95 o 
  -5   1  28      101.24      211.73    202.57 o 
  -4   1  28      493.78      626.21    141.66 o 
  -3   1  28      232.98      159.14     70.18 o 
  -2   1  28      838.24      875.16     71.48 o 
  -1   1  28     1470.48     1498.07     90.07 o 
   0   1  28     1106.67     1058.05     92.99 o 
   1   1  28     1444.70     1415.36     89.22 o 
   2   1  28      811.01      891.89     85.88 o 
   3   1  28      239.05      222.43    102.17 o 
   4   1  28      492.86      549.13    107.24 o 
   5   1  28      101.02      119.51    129.02 o 
   6   1  28        2.70      183.39    277.81 o 
   7   1  28       67.62       47.50     64.53 o 
  -7   2  28       44.00       63.99     72.38 o 
  -6   2  28       28.68       80.43     92.53 o 
  -5   2  28      870.38      774.15    148.14 o 
  -4   2  28      341.70      364.07     87.74 o 
  -3   2  28     2311.57     2863.15    308.50 o 
  -2   2  28       97.02      148.63    109.37 o 
  -1   2  28     2010.73     2127.71    162.61 o 
   0   2  28      118.89      151.52     67.07 o 
   1   2  28     1988.78     1836.87    161.94 o 
   2   2  28       96.79      121.03     99.47 o 
   3   2  28     2313.47     2396.14    183.08 o 
   4   2  28      345.43      187.02    186.19 o 
   5   2  28      869.21      941.25    157.64 o 
   6   2  28       28.66      -32.79     91.92 o 
   7   2  28       43.88       38.02    217.23 o 
  -7   3  28       32.46      -69.67    133.98 o 
  -6   3  28       35.32      -19.27    221.39 o 
  -5   3  28       56.51       22.80     99.83 o 
  -4   3  28       26.99       19.18     96.96 o 
  -3   3  28      750.49      799.43     97.25 o 
  -2   3  28      131.23      126.78     84.99 o 
  -1   3  28     1444.67     1487.28    108.24 o 
   0   3  28      988.16      996.56     81.81 o 
   1   3  28     1464.78     1609.93    143.62 o 
   2   3  28      136.75      176.78    163.98 o 
   3   3  28      742.78      656.43    130.50 o 
   4   3  28       26.86      -34.31    134.34 o 
   5   3  28       56.67      -19.97    166.35 o 
   6   3  28       35.30       82.05    141.71 o 
   7   3  28       32.25      -59.45     61.11 o 
  -7   4  28       12.68       13.15     50.28 o 
  -6   4  28      247.10      284.97    167.90 o 
  -5   4  28       12.96       18.53    117.06 o 
  -4   4  28       70.46      189.84    123.26 o 
  -3   4  28      114.05      175.55     94.93 o 
  -2   4  28     1341.49     1489.06     96.92 o 
  -1   4  28      348.58      292.42     70.92 o 
   0   4  28       72.81       83.69     58.45 o 
   1   4  28      352.37      364.71    115.67 o 
   2   4  28     1335.93     1413.03    102.60 o 
   3   4  28      110.61      -44.96    133.22 o 
   4   4  28       68.68      -53.00    133.77 o 
   5   4  28       13.24      129.93    197.58 o 
   6   4  28      247.25      159.70    143.37 o 
   7   4  28       12.71      -95.69    221.07 o 
  -7   5  28       12.84       44.03     67.57 o 
  -6   5  28       31.48      -24.91    126.56 o 
  -5   5  28      102.92        9.94     90.63 o 
  -4   5  28        4.92       39.94     78.36 o 
  -3   5  28      494.08      454.03    105.22 o 
  -2   5  28      205.64      184.73    106.27 o 
  -1   5  28     1453.01     1266.41    105.23 o 
   0   5  28      550.45      574.74     66.10 o 
   1   5  28     1474.75     1491.41     93.22 o 
   2   5  28      213.18      260.99     84.76 o 
   3   5  28      492.32      288.47    195.60 o 
   4   5  28        4.99       45.06    160.52 o 
   5   5  28      102.62     -181.45    181.45 o 
   6   5  28       31.67      155.15    178.44 o 
   7   5  28       12.94      -19.50     72.27 o 
  -6   6  28        3.02      -67.06    153.45 o 
  -5   6  28      301.00      224.14    114.12 o 
  -4   6  28      112.88      154.41     84.11 o 
  -3   6  28       79.29      206.00    108.96 o 
  -2   6  28      919.33     1008.70    122.94 o 
  -1   6  28     1520.27     1564.38    117.93 o 
   0   6  28      738.80      841.48     75.28 o 
   1   6  28     1532.27     1477.56     82.34 o 
   2   6  28      925.25     1018.43     92.67 o 
   3   6  28       82.45      203.21    177.29 o 
   4   6  28      114.93       84.62    133.86 o 
   5   6  28      300.95      171.40    145.55 o 
   6   6  28        3.03     -203.47    203.47 o 
  -6   7  28       19.15        3.57    207.39 o 
  -5   7  28        1.71       -9.53     98.21 o 
  -4   7  28      670.79      695.66    172.78 o 
  -3   7  28     2759.39     2555.74    462.18 o 
  -2   7  28      814.88      825.78    138.28 o 
  -1   7  28      115.03      178.62     91.53 o 
   0   7  28      692.21      735.88    124.30 o 
   1   7  28      109.80      147.71    116.50 o 
   2   7  28      831.44      849.63    269.30 o 
   3   7  28     2770.31     2516.61    411.07 o 
   4   7  28      672.22      659.56    157.13 o 
   5   7  28        1.62       -5.99    109.47 o 
   6   7  28       19.16       14.46    198.99 o 
  -6   8  28       10.92       58.71    106.99 o 
  -5   8  28       75.09       82.83    163.94 o 
  -4   8  28       28.80      -54.46    106.76 o 
  -3   8  28      778.75      965.06    163.06 o 
  -2   8  28      730.48      746.79    131.14 o 
  -1   8  28      104.95       61.12    109.56 o 
   0   8  28      351.59      412.98    103.88 o 
   1   8  28      111.39      129.43     98.69 o 
   2   8  28      733.02      644.78    192.33 o 
   3   8  28      782.12      667.37    149.71 o 
   4   8  28       29.18        6.27    168.59 o 
   5   8  28       75.25      221.13    151.95 o 
   6   8  28       10.93      201.81    177.68 o 
  -6   9  28        4.61      -77.57    254.87 o 
  -5   9  28        3.47      -11.98    171.71 o 
  -4   9  28        0.93       21.18    106.50 o 
  -3   9  28      615.02      619.27    124.60 o 
  -2   9  28      216.42      148.98    116.37 o 
  -1   9  28      298.14      427.46    110.12 o 
   0   9  28        1.58        4.66     95.61 o 
   1   9  28      292.77      214.51    114.79 o 
   2   9  28      222.12      253.31    106.96 o 
   3   9  28      620.44      502.05    145.48 o 
   4   9  28        0.92      222.16    186.70 o 
   5   9  28        3.40      -63.43    136.71 o 
   6   9  28        4.67       44.35    173.64 o 
  -5  10  28       12.97       93.68     98.84 o 
  -4  10  28      105.28       68.25    121.17 o 
  -3  10  28       95.58      128.84    112.94 o 
  -2  10  28      189.29      127.55    128.80 o 
  -1  10  28      325.71      353.73     90.74 o 
   0  10  28      676.32      633.02     97.07 o 
   1  10  28      323.98      254.27     93.05 o 
   2  10  28      191.07      308.50    172.11 o 
   3  10  28       95.86       90.89    127.11 o 
   4  10  28      105.51       69.76    195.60 o 
   5  10  28       12.97       83.46    169.36 o 
  -4  11  28       11.56       11.25    140.93 o 
  -3  11  28       89.58       33.35    197.77 o 
  -2  11  28       88.03       32.83    188.04 o 
  -1  11  28      322.62      297.71    111.03 o 
   0  11  28       88.79      126.63    102.97 o 
   1  11  28      320.81      500.81    127.65 o 
   2  11  28       87.85       98.79    134.74 o 
   3  11  28       90.52       98.69    144.27 o 
   4  11  28       11.35      188.49     96.85 o 
   5  11  28        6.64        2.77     55.95 o 
  -4  12  28        3.44     -163.22    191.88 o 
  -3  12  28       23.18      116.81    200.33 o 
  -2  12  28       51.65       69.10     95.09 o 
  -1  12  28       53.63      -59.73     77.61 o 
   0  12  28      130.31      451.57    121.61 o 
   1  12  28       54.30      -34.54     92.69 o 
   2  12  28       50.46       31.02    148.07 o 
   3  12  28       23.72       94.32    153.61 o 
   4  12  28        3.38      -19.85     83.08 o 
  -4  13  28       33.90      -17.78     98.77 o 
  -3  13  28      124.38       26.39    118.59 o 
  -2  13  28       54.92       60.66    108.48 o 
  -1  13  28       63.99      -18.21    111.84 o 
   0  13  28       19.01       67.32     90.65 o 
   1  13  28       65.82        3.95    100.41 o 
   2  13  28       54.34       21.44    122.54 o 
   3  13  28      124.30      344.88    134.91 o 
   4  13  28       33.78      -28.22     55.48 o 
  -3  14  28       10.10      164.81    169.75 o 
  -2  14  28       22.90      106.19    142.54 o 
  -1  14  28       44.24      -69.43    100.63 o 
   0  14  28       17.67       -4.10    115.51 o 
   1  14  28       43.93      -76.38    119.56 o 
   2  14  28       22.36       39.21    184.11 o 
   3  14  28        9.99       65.32    114.74 o 
  -2  15  28       17.85       -1.22     65.07 o 
  -1  15  28       33.70       38.66     87.33 o 
   0  15  28        1.84      152.88    141.67 o 
   1  15  28       33.38      -47.35     80.91 o 
   2  15  28       17.75       30.40     74.83 o 
   1   0  29      730.49      542.97     97.35 o 
   2   0  29       34.35      -19.50     67.98 o 
   3   0  29     1346.20     1173.34    234.16 o 
   4   0  29       74.22       66.56     94.05 o 
   5   0  29       39.36     -115.08    115.08 o 
   6   0  29        2.33       70.78    256.37 o 
   7   0  29        1.20       -7.19     71.73 o 
  -7   1  29       24.31      -87.35    154.09 o 
  -6   1  29       39.61      -15.62     94.98 o 
  -5   1  29       81.01     -155.66    226.00 o 
  -4   1  29       52.45      -10.14    107.40 o 
  -3   1  29      120.43       70.60    111.67 o 
  -2   1  29      506.60      560.20    104.74 o 
  -1   1  29      177.49      269.95     78.20 o 
   0   1  29        7.67      -27.35     97.78 o 
   1   1  29      167.91      151.86     84.20 o 
   2   1  29      507.23      533.51     72.08 o 
   3   1  29      116.44      153.08     84.74 o 
   4   1  29       53.93       56.43     97.48 o 
   5   1  29       81.52       77.91    124.29 o 
   6   1  29       39.65       84.88    173.50 o 
   7   1  29       24.20       62.34     90.43 o 
  -7   2  29       33.51       24.08     70.85 o 
  -6   2  29        9.37       70.86    137.18 o 
  -5   2  29      112.35       29.75    124.96 o 
  -4   2  29       70.44       81.50     87.00 o 
  -3   2  29      314.04      325.48    147.33 o 
  -2   2  29      182.43      214.37     72.24 o 
  -1   2  29     2330.83     2490.58    109.97 o 
   0   2  29       29.37      -64.37     69.66 o 
   1   2  29     2366.19     2498.48     89.56 o 
   2   2  29      183.23      226.99     71.97 o 
   3   2  29      310.64      327.40     70.89 o 
   4   2  29       69.74       28.19    128.18 o 
   5   2  29      114.83      127.23    100.58 o 
   6   2  29        9.21      139.18    122.17 o 
   7   2  29       33.71       16.33     65.95 o 
  -7   3  29       50.90       -2.98     93.77 o 
  -6   3  29      115.43      301.67    130.57 o 
  -5   3  29      147.93      208.74    125.87 o 
  -4   3  29      184.42      177.56     92.15 o 
  -3   3  29      518.82      391.87    124.71 o 
  -2   3  29      650.59      789.49    139.85 o 
  -1   3  29      362.35      348.92     68.61 o 
   0   3  29        1.85      -57.14     68.48 o 
   1   3  29      359.46      365.35     73.36 o 
   2   3  29      653.21      761.61     92.57 o 
   3   3  29      529.52      587.28    141.90 o 
   4   3  29      183.25      229.72     99.20 o 
   5   3  29      148.74     -149.19    149.19 o 
   6   3  29      115.70       40.33    120.45 o 
   7   3  29       50.90     -216.08    216.08 o 
  -7   4  29       11.41     -168.02    168.02 o 
  -6   4  29       38.60       66.09    161.31 o 
  -5   4  29      109.23      146.07    117.10 o 
  -4   4  29      227.53      332.54    113.13 o 
  -3   4  29     1159.37     1359.06     97.18 o 
  -2   4  29      195.38       98.18    125.68 o 
  -1   4  29      432.67      394.30     64.81 o 
   0   4  29      577.07      514.82     82.64 o 
   1   4  29      426.73       11.20    164.11 o 
   2   4  29      197.49      170.86    123.98 o 
   3   4  29     1172.83     1147.29    110.59 o 
   4   4  29      225.94      216.30    109.50 o 
   5   4  29      107.58      140.87    178.44 o 
   6   4  29       38.20      -30.06    114.14 o 
   7   4  29       11.43       -8.16    182.12 o 
  -7   5  29        8.08      -37.77     59.63 o 
  -6   5  29       30.42      -28.54    116.28 o 
  -5   5  29      225.33      197.97    101.11 o 
  -4   5  29       81.67       17.40     85.23 o 
  -3   5  29      366.36      309.75    106.77 o 
  -2   5  29      209.69      106.38    117.75 o 
  -1   5  29      498.87      467.02     84.67 o 
   0   5  29      224.21      210.76     63.71 o 
   1   5  29      508.77      522.60     73.44 o 
   2   5  29      203.39      209.07     94.45 o 
   3   5  29      363.88      401.88    143.95 o 
   4   5  29       81.08       93.38     99.36 o 
   5   5  29      225.47       97.63    107.64 o 
   6   5  29       30.25       72.32    178.83 o 
   7   5  29        8.09      -19.46     54.56 o 
  -6   6  29       15.79      112.57    200.42 o 
  -5   6  29      121.36       55.62    106.25 o 
  -4   6  29      121.70       85.46     92.29 o 
  -3   6  29      116.69       98.66     94.93 o 
  -2   6  29     1717.21     1810.80    106.55 o 
  -1   6  29      400.89      626.66    125.85 o 
   0   6  29       22.99       70.01     83.04 o 
   1   6  29      394.89      486.46     78.90 o 
   2   6  29     1722.01     1680.39    162.77 o 
   3   6  29      111.07      -93.83    131.14 o 
   4   6  29      119.63       74.76    104.09 o 
   5   6  29      123.29      128.20    180.49 o 
   6   6  29       15.91      145.99    150.09 o 
  -6   7  29       15.43      -35.95    165.35 o 
  -5   7  29       76.06       44.84    111.19 o 
  -4   7  29      218.37      336.25    123.34 o 
  -3   7  29      680.49     1212.61    165.19 o 
  -2   7  29      123.11       76.73    123.58 o 
  -1   7  29      773.69      581.06    126.01 o 
   0   7  29        0.28      -88.45     88.45 o 
   1   7  29      767.47      777.51    124.33 o 
   2   7  29      120.46     -179.34    179.34 o 
   3   7  29      675.55      660.44    119.75 o 
   4   7  29      218.60      160.59    172.94 o 
   5   7  29       75.86      115.74    112.72 o 
   6   7  29       15.49      -35.54     89.89 o 
  -6   8  29        0.82       24.40     98.42 o 
  -5   8  29       12.84       36.09    134.77 o 
  -4   8  29       24.40      -18.75    105.79 o 
  -3   8  29      821.91      919.60    241.23 o 
  -2   8  29      148.50       21.02    151.73 o 
  -1   8  29      664.89      582.62    102.20 o 
   0   8  29      796.77      850.44    109.25 o 
   1   8  29      661.44      975.96    114.48 o 
   2   8  29      155.27       92.74    180.30 o 
   3   8  29      819.04      687.53    146.89 o 
   4   8  29       24.69      143.69    188.43 o 
   5   8  29       12.58      -43.84    169.23 o 
   6   8  29        0.82       43.52    201.87 o 
  -6   9  29       31.58        2.07     79.86 o 
  -5   9  29       75.76      -24.96    172.11 o 
  -4   9  29      290.73      254.27    118.36 o 
  -3   9  29       56.42       72.34    126.84 o 
  -2   9  29       80.05      137.13    120.11 o 
  -1   9  29       92.00      121.33     90.88 o 
   0   9  29      890.07      498.52    144.07 o 
   1   9  29       87.01       29.87     93.23 o 
   2   9  29       81.13       45.38    135.37 o 
   3   9  29       57.23       82.50    142.99 o 
   4   9  29      289.71      407.71    194.89 o 
   5   9  29       76.08      158.15    169.42 o 
   6   9  29       31.59      313.62    204.24 o 
  -5  10  29       12.58       66.38    137.02 o 
  -4  10  29       50.54        7.95    122.90 o 
  -3  10  29      286.35      409.05    153.42 o 
  -2  10  29       70.92      117.65    123.12 o 
  -1  10  29      185.81      249.74     75.62 o 
   0  10  29       23.88      -89.81     93.75 o 
   1  10  29      185.27      213.01     88.56 o 
   2  10  29       73.73       34.05    181.96 o 
   3  10  29      288.68      234.71    115.46 o 
   4  10  29       50.92      144.59    197.97 o 
   5  10  29       12.76     -199.57    199.57 o 
  -5  11  29       25.45      -22.43     65.64 o 
  -4  11  29       18.99       57.25    162.98 o 
  -3  11  29        9.34       53.06    192.91 o 
  -2  11  29      101.49      152.52    196.11 o 
  -1  11  29      188.27      188.13    140.82 o 
   0  11  29      182.26       90.37    133.99 o 
   1  11  29      188.12      144.47     91.27 o 
   2  11  29      100.89      251.41    110.94 o 
   3  11  29        9.09       98.46    105.20 o 
   4  11  29       18.91       40.00    199.50 o 
   5  11  29       25.63       26.31    209.36 o 
  -4  12  29       29.67      144.14    176.03 o 
  -3  12  29       59.27      315.09    205.84 o 
  -2  12  29        4.84      -60.15    124.09 o 
  -1  12  29      114.88       94.65     92.89 o 
   0  12  29       86.27      147.88     91.47 o 
   1  12  29      114.89      151.15    121.78 o 
   2  12  29        5.13      251.34    379.07 o 
   3  12  29       59.55       11.89    113.14 o 
   4  12  29       29.51       53.03     79.02 o 
  -4  13  29       23.68        8.40    141.03 o 
  -3  13  29       59.67       78.02    142.19 o 
  -2  13  29        4.10       91.51    105.29 o 
  -1  13  29       61.77      152.03     97.29 o 
   0  13  29       31.90       46.73    114.01 o 
   1  13  29       61.22      274.84    228.37 o 
   2  13  29        4.17      -29.69    135.27 o 
   3  13  29       59.74       22.47     88.96 o 
   4  13  29       23.54        0.54     83.60 o 
  -3  14  29       49.63      105.29     82.99 o 
  -2  14  29       27.28      115.90    142.77 o 
  -1  14  29       30.13        3.72    157.62 o 
   0  14  29       17.27       68.74    121.48 o 
   1  14  29       31.12      -18.45    119.30 o 
   2  14  29       27.32       -6.29    146.20 o 
   3  14  29       49.22      -30.98     75.96 o 
  -2  15  29      116.17       -5.83     86.66 o 
  -1  15  29       22.73        7.28     53.19 o 
   0  15  29       31.81      -66.06     66.06 o 
   1  15  29       22.93        8.77     51.46 o 
   2  15  29      116.74       91.59     58.40 o 
   0   0  30     1746.12     1909.77    136.05 o 
   1   0  30     1584.39     1677.39     91.46 o 
   2   0  30      356.90      309.54     82.34 o 
   3   0  30     1942.05     2162.00    193.93 o 
   4   0  30       31.94      174.52    103.47 o 
   5   0  30      528.40      655.70    168.21 o 
   6   0  30       10.60       67.02     96.99 o 
   7   0  30        5.86       52.01     86.40 o 
  -7   1  30       21.81      -52.36     62.56 o 
  -6   1  30       61.94      -21.42    112.44 o 
  -5   1  30       15.31      118.92    161.42 o 
  -4   1  30      350.54      267.00    136.63 o 
  -3   1  30      430.05      254.29    121.97 o 
  -2   1  30     1103.28     1295.95    113.32 o 
  -1   1  30     1222.98     1216.61     85.38 o 
   0   1  30     1564.51     1595.16     90.15 o 
   1   1  30     1200.39     1206.01     79.95 o 
   2   1  30     1129.17     1262.50     76.78 o 
   3   1  30      420.26      383.77    134.47 o 
   4   1  30      348.33      190.35    137.48 o 
   5   1  30       15.30      -62.64    112.74 o 
   6   1  30       61.90       69.93     95.44 o 
   7   1  30       21.88       76.29    228.05 o 
  -7   2  30       43.19      -75.32     75.32 o 
  -6   2  30       80.45     -228.30    228.30 o 
  -5   2  30       41.13      -41.15    221.90 o 
  -4   2  30      387.77      512.77    103.58 o 
  -3   2  30      217.12      172.24    106.67 o 
  -2   2  30     1030.80     1109.81     88.03 o 
  -1   2  30     3850.84     3964.13    109.26 o 
   0   2  30      877.46      908.14     81.62 o 
   1   2  30     3806.48     3689.34     94.46 o 
   2   2  30     1026.69     1295.81    180.60 o 
   3   2  30      208.69      388.76    183.44 o 
   4   2  30      391.94      448.72     93.45 o 
   5   2  30       40.93       67.01    194.51 o 
   6   2  30       80.16     -132.12    207.98 o 
   7   2  30       43.22      -47.57     93.38 o 
  -7   3  30       43.32        5.83    105.16 o 
  -6   3  30      110.55       84.17    113.29 o 
  -5   3  30      418.48      485.09    115.48 o 
  -4   3  30      206.13      281.28    101.71 o 
  -3   3  30      206.86      374.99    146.11 o 
  -2   3  30      183.54       22.98    128.52 o 
  -1   3  30      652.32      683.87     87.20 o 
   0   3  30      455.62      364.42     81.15 o 
   1   3  30      663.04      761.45    126.67 o 
   2   3  30      175.63      188.13     84.14 o 
   3   3  30      205.55      333.23     86.92 o 
   4   3  30      210.28      234.45    197.13 o 
   5   3  30      419.40      201.94    122.70 o 
   6   3  30      110.36       47.28    104.32 o 
   7   3  30       43.24       40.37     76.30 o 
  -7   4  30        2.89      -42.92     65.76 o 
  -6   4  30       12.40       47.96    116.82 o 
  -5   4  30       59.07      -14.10    118.24 o 
  -4   4  30       51.88      -38.49    108.86 o 
  -3   4  30      160.88       33.70     94.02 o 
  -2   4  30      115.61      101.10    121.87 o 
  -1   4  30     1083.26     1188.11    154.70 o 
   0   4  30      723.19      791.02     91.20 o 
   1   4  30     1081.13     1093.19    170.44 o 
   2   4  30      110.94      156.90     74.85 o 
   3   4  30      154.88       82.95    163.27 o 
   4   4  30       50.70       70.44    111.65 o 
   5   4  30       58.74       96.71    178.57 o 
   6   4  30       12.47       13.14    103.05 o 
   7   4  30        2.90     -222.99    222.99 o 
  -7   5  30        9.96      -74.06    114.32 o 
  -6   5  30       32.02      -64.67    126.20 o 
  -5   5  30      158.12       59.88    109.08 o 
  -4   5  30      266.87      174.98    102.44 o 
  -3   5  30      906.67     1156.83    112.38 o 
  -2   5  30     1082.34     1152.36    147.59 o 
  -1   5  30      147.12      129.34     76.64 o 
   0   5  30      159.60      167.92     74.74 o 
   1   5  30      143.45      159.36     78.25 o 
   2   5  30     1077.38     1086.70     98.23 o 
   3   5  30      908.40     1063.62    114.53 o 
   4   5  30      262.78      248.45    103.09 o 
   5   5  30      158.87      141.57    106.73 o 
   6   5  30       32.06     -185.10    185.10 o 
   7   5  30       10.04      319.89    208.14 o 
  -6   6  30       36.63      -10.98    158.50 o 
  -5   6  30       27.99      108.71    132.83 o 
  -4   6  30      128.53      137.80    128.90 o 
  -3   6  30      542.71      556.29    128.43 o 
  -2   6  30      163.44      102.34    114.45 o 
  -1   6  30       41.90       65.87     93.99 o 
   0   6  30        8.16       14.05    103.82 o 
   1   6  30       43.50      -16.22     74.71 o 
   2   6  30      162.43      194.73    101.63 o 
   3   6  30      535.65      531.05    109.19 o 
   4   6  30      128.49     -160.39    184.72 o 
   5   6  30       27.70       -5.38    165.13 o 
   6   6  30       36.57       74.69    209.74 o 
  -6   7  30        4.69      -15.91    193.19 o 
  -5   7  30       31.95      -61.92     98.46 o 
  -4   7  30       24.41      -23.31    136.66 o 
  -3   7  30        9.11     -106.55    134.57 o 
  -2   7  30      396.95      351.83    107.01 o 
  -1   7  30      727.99      792.45    112.04 o 
   0   7  30       92.20      134.68     80.17 o 
   1   7  30      745.34      641.77    178.51 o 
   2   7  30      405.98      210.30    164.49 o 
   3   7  30        8.97       28.00    100.50 o 
   4   7  30       23.86      108.42    190.92 o 
   5   7  30       31.90      -51.88    115.10 o 
   6   7  30        4.68      -35.46    148.75 o 
  -6   8  30       73.27      116.94    256.91 o 
  -5   8  30        2.90      -51.94    158.11 o 
  -4   8  30       19.05      124.01    125.11 o 
  -3   8  30      261.94      171.04    107.24 o 
  -2   8  30     1487.87     1391.02    206.56 o 
  -1   8  30      251.84      183.55    104.44 o 
   0   8  30      142.91       50.44    127.26 o 
   1   8  30      253.24      106.43    124.07 o 
   2   8  30     1482.33     1705.78    188.43 o 
   3   8  30      261.77       40.00    138.31 o 
   4   8  30       18.67      197.07    187.98 o 
   5   8  30        2.91      -92.29    198.86 o 
   6   8  30       72.89       42.63     74.70 o 
  -6   9  30        0.73       -3.28    112.56 o 
  -5   9  30       33.13        7.73    186.65 o 
  -4   9  30      128.43      -34.87    113.16 o 
  -3   9  30       13.28       46.06    130.86 o 
  -2   9  30        1.39      -24.49    140.40 o 
  -1   9  30      132.75      135.53    106.74 o 
   0   9  30      185.98      310.38     91.42 o 
   1   9  30      130.43      166.88     98.20 o 
   2   9  30        1.63      -94.09    126.73 o 
   3   9  30       12.28       -3.20    162.15 o 
   4   9  30      129.20      -30.70    183.44 o 
   5   9  30       33.56       36.29    182.22 o 
   6   9  30        0.71      -62.28    210.38 o 
  -5  10  30        2.39       20.64     79.34 o 
  -4  10  30       50.31      -36.24    124.76 o 
  -3  10  30       87.74       38.00    115.02 o 
  -2  10  30       30.15      113.21    132.12 o 
  -1  10  30      140.99       49.99    105.99 o 
   0  10  30      344.47      258.25     96.27 o 
   1  10  30      141.38      182.51     97.00 o 
   2  10  30       31.97     -184.52    184.52 o 
   3  10  30       87.85       63.53    107.43 o 
   4  10  30       50.72      124.69    112.12 o 
   5  10  30        2.39     -119.56    195.28 o 
  -5  11  30       61.70      -64.84    208.40 o 
  -4  11  30       30.26      139.01    174.11 o 
  -3  11  30       79.36      181.38    108.04 o 
  -2  11  30       12.78      -53.07    132.53 o 
  -1  11  30      379.46      241.27     94.80 o 
   0  11  30      138.00      167.64    107.42 o 
   1  11  30      375.45      303.20    102.17 o 
   2  11  30       12.32       64.23    109.00 o 
   3  11  30       80.15      107.59    179.40 o 
   4  11  30       30.26     -171.28    190.09 o 
   5  11  30       61.46     -105.03    195.21 o 
  -4  12  30       75.91      -31.50     90.48 o 
  -3  12  30       69.12      177.29    186.44 o 
  -2  12  30       84.31       31.37     96.81 o 
  -1  12  30       38.36      -44.59     89.24 o 
   0  12  30       94.86      -43.82     84.97 o 
   1  12  30       38.38      248.20    125.07 o 
   2  12  30       82.97       95.75    111.11 o 
   3  12  30       68.34      160.95    112.30 o 
   4  12  30       76.55      149.00    203.98 o 
  -4  13  30        6.67      141.51    206.61 o 
  -3  13  30       55.08       37.91    126.36 o 
  -2  13  30       21.77      107.21    137.07 o 
  -1  13  30       10.35      -40.91     98.13 o 
   0  13  30      131.53       97.37     92.89 o 
   1  13  30       10.17       15.78    188.49 o 
   2  13  30       22.05      -35.55    112.51 o 
   3  13  30       54.40       -8.06    181.84 o 
   4  13  30        6.54      -70.15    149.97 o 
  -3  14  30        6.08      -74.18    166.04 o 
  -2  14  30       13.02       21.10     69.20 o 
  -1  14  30       24.52       33.79    122.96 o 
   0  14  30        5.99      -16.17    106.02 o 
   1  14  30       23.81      -77.74    146.10 o 
   2  14  30       12.89      103.30    145.48 o 
   3  14  30        6.19     -101.39    142.24 o 
  -2  15  30        2.47      -37.71     61.22 o 
  -1  15  30       24.11        4.03     95.05 o 
   0  15  30       10.18     -140.68    140.68 o 
   1  15  30       24.13      -31.01    180.55 o 
   2  15  30        2.48     -128.73    135.49 o 
   1   0  31     3067.04     3145.67    144.22 o 
   2   0  31        1.58        0.00     67.30 o 
   3   0  31        0.11        8.64    221.07 o 
   4   0  31       49.42        7.26     80.60 o 
   5   0  31      161.92      135.76     91.18 o 
   6   0  31        1.47      -10.23    132.84 o 
   7   0  31       13.49        7.48    161.07 o 
  -7   1  31        0.03      -34.82     86.54 o 
  -6   1  31       43.69      -91.79     91.79 o 
  -5   1  31      134.41      355.94    126.86 o 
  -4   1  31      406.44      296.85    139.66 o 
  -3   1  31      512.21      513.24    159.72 o 
  -2   1  31       67.66       31.84    118.07 o 
  -1   1  31      895.30      899.66     83.20 o 
   0   1  31        9.57      -81.50     81.50 o 
   1   1  31      877.80      900.10     92.99 o 
   2   1  31       70.41       79.16     83.10 o 
   4   1  31      408.34      539.96    222.67 o 
   5   1  31      135.19      115.66    145.16 o 
   6   1  31       43.38      -66.34    131.46 o 
   7   1  31        0.04      -30.86     66.80 o 
  -7   2  31       28.84       28.91     83.31 o 
  -6   2  31      112.46       60.04    106.56 o 
  -5   2  31      324.98      503.56    137.67 o 
  -4   2  31      390.60      186.75    115.56 o 
  -3   2  31     1055.12     1065.00    127.47 o 
  -2   2  31      223.91      261.90     89.26 o 
  -1   2  31        7.43       41.03     77.32 o 
   0   2  31      462.67      535.79     70.10 o 
   1   2  31        5.63      -64.80     64.80 o 
   2   2  31      226.47      168.94     94.72 o 
   3   2  31     1045.76     1258.13    195.34 o 
   4   2  31      401.75      423.31     83.16 o 
   5   2  31      327.69      211.80    138.69 o 
   6   2  31      112.73       10.91    138.63 o 
   7   2  31       28.86       72.88     61.72 o 
  -7   3  31        5.48      -49.30     91.55 o 
  -6   3  31       71.55        6.66    122.58 o 
  -5   3  31        8.30      160.26    161.26 o 
  -4   3  31      413.18      318.58    115.81 o 
  -3   3  31      193.40      355.03    146.40 o 
  -2   3  31     1413.55     1568.87    131.85 o 
  -1   3  31      964.94     1058.29     99.90 o 
   0   3  31      271.12       86.03     82.81 o 
   1   3  31      988.43      996.67     75.92 o 
   2   3  31     1418.54     1370.61    144.71 o 
   3   3  31      188.82      185.42    133.70 o 
   4   3  31      412.30      486.62    144.97 o 
   5   3  31        8.60       93.89    169.80 o 
   6   3  31       71.93       45.57    178.57 o 
   7   3  31        5.39      -94.48     94.48 o 
  -7   4  31       23.42      -47.44     80.20 o 
  -6   4  31        9.57       43.93    156.57 o 
  -5   4  31      165.00      180.99    121.21 o 
  -4   4  31       50.51      109.98     96.48 o 
  -3   4  31      243.14      112.79     96.07 o 
  -2   4  31      750.06      711.85     90.50 o 
  -1   4  31     1709.67     1789.30     99.43 o 
   0   4  31       89.48       68.25     79.63 o 
   1   4  31     1707.30     2029.31    121.71 o 
   2   4  31      758.83      775.44     91.42 o 
   3   4  31      236.84      166.48    168.52 o 
   4   4  31       50.69      -32.00    188.17 o 
   5   4  31      164.02      131.92    113.82 o 
   6   4  31        9.47       11.14    192.08 o 
   7   4  31       23.41      -10.43    194.96 o 
  -6   5  31       12.46       17.69     98.36 o 
  -5   5  31       65.97       48.14    104.06 o 
  -4   5  31       30.12      104.06    115.68 o 
  -3   5  31      374.08      376.66     81.93 o 
  -2   5  31      197.78      313.61     93.77 o 
  -1   5  31      155.61      273.85     92.91 o 
   0   5  31      105.53      154.17     86.08 o 
   1   5  31      159.03      219.71     79.18 o 
   2   5  31      203.44      414.09     85.05 o 
   3   5  31      371.09      609.81    234.16 o 
   4   5  31       29.92       46.34    100.92 o 
   5   5  31       65.22     -104.48    104.48 o 
   6   5  31       12.56      149.32    195.85 o 
   7   5  31        8.85      117.19    101.64 o 
  -6   6  31       83.09      120.73    201.81 o 
  -5   6  31      132.70      103.55    127.42 o 
  -4   6  31      323.40      303.64    137.46 o 
  -3   6  31      508.11      347.37    128.25 o 
  -2   6  31      639.95      495.64    135.11 o 
  -1   6  31       92.64      139.59    114.01 o 
   0   6  31      278.61      393.05     91.15 o 
   1   6  31       92.46      254.53     90.83 o 
   2   6  31      637.89      601.57    114.81 o 
   3   6  31      513.62      423.04    111.14 o 
   4   6  31      325.60      512.35    148.62 o 
   5   6  31      134.78       81.41    164.49 o 
   6   6  31       83.36      -48.71    157.45 o 
  -6   7  31       17.63      -45.46    131.79 o 
  -5   7  31       72.36       -1.48    105.33 o 
  -4   7  31      497.19      421.47    144.24 o 
  -3   7  31      516.68      531.52    137.76 o 
  -2   7  31      373.45      423.07    130.92 o 
  -1   7  31      173.24      234.04    108.88 o 
   0   7  31      303.19      207.93     79.72 o 
   1   7  31      172.23       88.40    120.87 o 
   2   7  31      373.82      556.64    158.15 o 
   3   7  31      521.88      537.51    111.10 o 
   4   7  31      497.07      285.40    184.65 o 
   5   7  31       72.02       51.70     98.41 o 
   6   7  31       17.89      165.90    208.97 o 
  -6   8  31       12.63        4.25     72.62 o 
  -5   8  31       50.03       59.69    159.23 o 
  -4   8  31       58.76       70.91    132.56 o 
  -3   8  31       55.59      -37.46    104.83 o 
  -2   8  31        1.31      -35.92     98.86 o 
  -1   8  31      102.42      210.93     90.98 o 
   0   8  31     1963.25     2459.00    157.45 o 
   1   8  31      104.57      168.34    100.69 o 
   2   8  31        1.62      -18.50    158.47 o 
   3   8  31       55.87      194.96    161.29 o 
   4   8  31       59.08      112.07    184.97 o 
   5   8  31       49.37       90.76    201.74 o 
   6   8  31       12.70       27.89    105.11 o 
  -6   9  31        2.73      -32.15     90.11 o 
  -5   9  31       25.09      -82.96    180.89 o 
  -4   9  31       55.35       28.92    137.51 o 
  -3   9  31      997.76      763.92    146.71 o 
  -2   9  31      144.33       11.02    105.47 o 
  -1   9  31      780.08      864.44    114.60 o 
   0   9  31      336.70      491.53     90.66 o 
   1   9  31      774.09      757.89    180.78 o 
   2   9  31      143.98       39.17    159.24 o 
   3   9  31      998.01      905.99    107.49 o 
   4   9  31       55.71     -108.05    108.05 o 
   5   9  31       25.01       70.08    188.17 o 
   6   9  31        2.73        1.13     82.39 o 
  -5  10  31       80.88       55.87    129.54 o 
  -4  10  31       80.06      -58.44    125.14 o 
  -3  10  31      130.87       -5.77    115.59 o 
  -2  10  31       99.97       72.75    105.55 o 
  -1  10  31       36.99      -50.06    143.31 o 
   0  10  31       25.22      -76.59     84.08 o 
   1  10  31       35.90       21.76     83.71 o 
   2  10  31      101.25       40.83    142.22 o 
   3  10  31      129.91     -172.62    172.62 o 
   4  10  31       80.36        1.47    181.64 o 
   5  10  31       80.67        9.47    202.51 o 
  -5  11  31        2.82     -132.04    132.04 o 
  -4  11  31        4.27       35.11    176.85 o 
  -3  11  31      320.41      446.42    106.41 o 
  -2  11  31      127.07      124.16    108.38 o 
  -1  11  31       33.18        5.91    135.51 o 
   0  11  31      190.32      -19.93    102.90 o 
   1  11  31       32.77       78.02    101.44 o 
   2  11  31      128.86      361.24    184.72 o 
   3  11  31      320.53      374.94    192.97 o 
   4  11  31        4.37        1.28    193.55 o 
   5  11  31        2.86       38.57     98.27 o 
  -4  12  31        9.29       28.02     77.58 o 
  -3  12  31       24.05      133.67    142.52 o 
  -2  12  31       55.03       91.28    100.82 o 
  -1  12  31      115.44      201.12    108.05 o 
   0  12  31       22.73      230.36     91.52 o 
   1  12  31      114.27      199.46    112.90 o 
   2  12  31       54.88       27.36    128.19 o 
   3  12  31       24.09       89.29    107.78 o 
   4  12  31        9.37      -44.03    175.63 o 
  -4  13  31       18.28      -31.73     86.11 o 
  -3  13  31       86.18      -59.29     79.54 o 
  -2  13  31       24.38       44.25     82.16 o 
  -1  13  31        9.83       -4.19     98.42 o 
   0  13  31        9.00       23.47    113.99 o 
   1  13  31        9.79      -45.14     99.74 o 
   2  13  31       25.07       53.19    128.56 o 
   3  13  31       86.58      191.50    205.71 o 
   4  13  31       18.40       12.99    100.61 o 
  -3  14  31       50.41      -85.13     85.13 o 
  -2  14  31       11.51       44.48     73.60 o 
  -1  14  31       12.79        4.30    114.81 o 
   0  14  31        9.49     -134.26    134.26 o 
   1  14  31       13.11        2.21     66.11 o 
   2  14  31       11.43      -48.33     53.38 o 
   3  14  31       50.34       -0.17     54.73 o 
  -2  15  31       45.52       86.34    239.50 o 
  -1  15  31       22.94      117.48     77.04 o 
   0  15  31        7.48       11.11     86.46 o 
   1  15  31       22.67      -37.33     58.29 o 
   2  15  31       45.47      160.46    147.40 o 
   0   0  32      193.13      126.33     90.60 o 
   1   0  32      767.60      614.96     95.33 o 
   2   0  32      225.33      190.22    142.02 o 
   3   0  32      799.92      817.27    120.82 o 
   4   0  32        6.01      133.41    149.49 o 
   5   0  32      129.63       35.56    111.62 o 
   6   0  32      160.54       17.27    193.10 o 
   7   0  32        5.99       43.56     69.21 o 
  -7   1  32       23.87      -50.24     66.77 o 
  -6   1  32        6.20      131.91    260.18 o 
  -5   1  32      461.42      600.30    179.08 o 
  -4   1  32      448.31      485.74    108.60 o 
  -3   1  32       54.15      151.82    138.99 o 
  -2   1  32      348.68      225.58    127.08 o 
  -1   1  32      934.00      933.59     81.63 o 
   0   1  32     4858.74     5012.33    132.28 o 
   1   1  32      938.04     1015.64     85.56 o 
   2   1  32      358.55      289.02    105.88 o 
   3   1  32       53.45       86.17     93.12 o 
   4   1  32      445.57      443.00    244.37 o 
   5   1  32      460.67      468.32    159.31 o 
   6   1  32        6.23      214.95    144.38 o 
   7   1  32       23.88      -92.67     92.67 o 
  -7   2  32       20.96       18.74     68.84 o 
  -6   2  32      104.59      -16.73    157.04 o 
  -5   2  32      369.16      421.80    211.36 o 
  -4   2  32      123.75       84.40    123.90 o 
  -3   2  32      131.15       32.47     88.77 o 
  -2   2  32      163.85      149.52     94.53 o 
  -1   2  32      751.46      726.80     80.95 o 
   0   2  32        0.15       20.49     70.56 o 
   1   2  32      731.30      841.23     63.89 o 
   2   2  32      155.81      108.84    103.18 o 
   3   2  32      129.64       95.79     82.32 o 
   4   2  32      126.14      163.70    107.20 o 
   5   2  32      368.21      272.46     96.41 o 
   6   2  32      104.64      -98.43    137.26 o 
   7   2  32       20.89       98.38     61.82 o 
  -7   3  32       11.52      -28.68     71.71 o 
  -6   3  32        9.30      -24.71    213.84 o 
  -5   3  32       19.25      -39.21    118.85 o 
  -4   3  32      101.98       76.25     92.70 o 
  -3   3  32      114.73       87.51    103.21 o 
  -2   3  32      351.48      397.98    120.32 o 
  -1   3  32     1828.56     2132.52     89.89 o 
   0   3  32     1696.34     1570.60     95.33 o 
   1   3  32     1818.69     1825.45     98.42 o 
   2   3  32      354.40      132.42    133.20 o 
   3   3  32      114.18      250.58    175.88 o 
   4   3  32       99.28      -23.11     92.81 o 
   5   3  32       19.39       59.08    141.07 o 
   6   3  32        9.24      -10.98    137.60 o 
   7   3  32       11.56       -5.89    210.51 o 
  -7   4  32        3.10      -32.61     55.45 o 
  -6   4  32       18.55      -33.34    177.57 o 
  -5   4  32       34.86       25.95    110.42 o 
  -4   4  32      138.53      238.07    108.27 o 
  -3   4  32       54.27      130.02    122.73 o 
  -2   4  32       31.11      -22.63    105.74 o 
  -1   4  32      890.54      948.91     89.22 o 
   0   4  32        2.18       -6.14     66.30 o 
   1   4  32      877.89      885.38    113.17 o 
   2   4  32       28.09      -46.77    125.77 o 
   3   4  32       58.82       -5.76    165.20 o 
   4   4  32      137.49       78.73    163.72 o 
   5   4  32       34.68      -22.85     99.47 o 
   6   4  32       18.50     -142.03    171.28 o 
   7   4  32        3.08        3.11     87.58 o 
  -6   5  32       45.40        1.75    129.54 o 
  -5   5  32        4.87      -16.54     81.23 o 
  -4   5  32       73.89       72.12    110.47 o 
  -3   5  32       44.56      109.21     76.87 o 
  -2   5  32      687.42      867.51     90.03 o 
  -1   5  32     1008.63      917.32    269.65 o 
   0   5  32      765.95      934.11    166.51 o 
   1   5  32     1038.49     1097.52    107.36 o 
   2   5  32      683.09      585.52    137.25 o 
   3   5  32       43.90      142.86    132.94 o 
   4   5  32       75.38     -158.54    158.54 o 
   5   5  32        4.80      104.04    124.33 o 
   6   5  32       45.40     -180.97    189.42 o 
  -6   6  32       72.56       17.44    161.01 o 
  -5   6  32       10.66      -19.03    112.94 o 
  -4   6  32      236.63      124.81    114.75 o 
  -3   6  32      233.51       34.30     94.10 o 
  -2   6  32       98.65       29.75     87.69 o 
  -1   6  32      633.30      658.92    120.83 o 
   0   6  32      649.45      627.35     97.85 o 
   1   6  32      624.43      690.56     94.15 o 
   2   6  32       94.53        6.57    111.57 o 
   3   6  32      231.02      172.82    109.90 o 
   4   6  32      233.53       33.47    189.45 o 
   5   6  32       10.80       96.01    173.20 o 
   6   6  32       72.53      161.93    205.84 o 
  -6   7  32       10.72     -124.15    186.75 o 
  -5   7  32        8.65       39.77    109.88 o 
  -4   7  32      517.59      527.66    135.45 o 
  -3   7  32      106.90       96.29     86.42 o 
  -2   7  32      200.32      125.12    148.79 o 
  -1   7  32      315.11      279.00    168.20 o 
   0   7  32      114.39       96.10     81.35 o 
   1   7  32      307.31      718.26    140.49 o 
   2   7  32      198.66       85.02    117.09 o 
   3   7  32      109.03      -82.93    108.31 o 
   4   7  32      516.36      487.97    153.87 o 
   5   7  32        8.61      -31.43    156.87 o 
   6   7  32       10.69      134.73    192.91 o 
  -6   8  32        5.85      217.04    261.65 o 
  -5   8  32       10.60       15.35    131.73 o 
  -4   8  32       44.71       -4.91    135.14 o 
  -3   8  32       73.47       78.90    159.47 o 
  -2   8  32      270.31      296.31     97.36 o 
  -1   8  32      103.02      106.45     82.36 o 
   0   8  32      220.46       47.39     75.40 o 
   1   8  32      100.73       60.01     92.43 o 
   2   8  32      275.93      389.02    129.61 o 
   3   8  32       74.05       92.93    183.50 o 
   4   8  32       45.35      122.57    132.55 o 
   5   8  32       10.74      -73.86    148.04 o 
   6   8  32        5.80      274.00    212.49 o 
  -5   9  32        6.60      -31.79    172.68 o 
  -4   9  32       13.80      -29.32    128.26 o 
  -3   9  32      782.17      692.74    113.18 o 
  -2   9  32      320.50      329.81    192.84 o 
  -1   9  32      219.55      226.37     79.17 o 
   0   9  32      123.05       55.46    101.78 o 
   1   9  32      221.71      236.07    103.63 o 
   2   9  32      320.86      180.17    182.03 o 
   3   9  32      781.64      810.52    106.36 o 
   4   9  32       13.74       99.74    112.54 o 
   5   9  32        6.40       39.36    196.37 o 
   6   9  32        0.44       98.57    103.24 o 
  -5  10  32       21.91       28.01    128.12 o 
  -4  10  32       57.35       10.58    121.06 o 
  -3  10  32       11.75       72.67     91.04 o 
  -2  10  32      233.82      411.92    102.04 o 
  -1  10  32      251.40      221.67    124.67 o 
   0  10  32        8.71      -76.20    103.53 o 
   1  10  32      250.58      197.36     83.91 o 
   2  10  32      231.77      268.10    102.00 o 
   3  10  32       11.77     -140.49    173.13 o 
   4  10  32       56.58      136.91    192.97 o 
   5  10  32       21.95      -76.33     96.63 o 
  -5  11  32       13.32       11.99     99.26 o 
  -4  11  32       57.26      -24.22    172.53 o 
  -3  11  32        0.31        6.02    208.14 o 
  -2  11  32       85.39       16.87    138.00 o 
  -1  11  32       34.46       -0.40    111.39 o 
   0  11  32      137.84      175.71    109.21 o 
   1  11  32       36.07      -41.64    129.24 o 
   2  11  32       84.88      184.20    162.12 o 
   3  11  32        0.25     -117.77    166.09 o 
   4  11  32       57.23      187.92    172.49 o 
   5  11  32       13.31      197.49    103.18 o 
  -4  12  32        7.68      -39.19    170.04 o 
  -3  12  32      161.14       92.46    129.40 o 
  -2  12  32        2.72     -104.19    104.19 o 
  -1  12  32       66.01      147.25    166.35 o 
   0  12  32       19.60      -66.82     97.41 o 
   1  12  32       67.78      -59.58    144.81 o 
   2  12  32        2.36      116.20    279.25 o 
   3  12  32      161.23       32.50    128.24 o 
   4  12  32        7.81       22.21    147.91 o 
  -4  13  32       27.02     -103.94    223.44 o 
  -3  13  32       47.30       70.93     95.84 o 
  -2  13  32       61.39      122.52    107.61 o 
  -1  13  32       19.13      -15.73    109.04 o 
   0  13  32        0.67      -98.84    188.43 o 
   1  13  32       18.86       70.12     94.63 o 
   2  13  32       61.48       81.65    142.92 o 
   3  13  32       47.41      146.03    133.17 o 
   4  13  32       26.84       28.63     81.40 o 
  -3  14  32       17.06       -2.36    113.24 o 
  -2  14  32       38.43      103.54     65.47 o 
  -1  14  32        0.65      -23.76     51.10 o 
   0  14  32       32.76      -41.74    119.84 o 
   1  14  32        0.75       -6.13    136.41 o 
   2  14  32       38.44      -63.37    142.49 o 
   3  14  32       16.76      -36.58     56.04 o 
  -2  15  32        9.29      -33.03    118.22 o 
  -1  15  32       27.58       16.52     68.50 o 
   0  15  32       12.73      -12.51     79.19 o 
   1  15  32       27.21      -62.62    135.50 o 
   1   0  33      414.10      437.66     85.88 o 
   2   0  33      190.72      206.90    125.81 o 
   3   0  33      107.06       21.70    101.28 o 
   4   0  33       25.70       28.29    178.06 o 
   5   0  33       63.05       96.26    132.12 o 
   6   0  33        5.10      -24.89    152.67 o 
   7   0  33        1.06       16.66     86.13 o 
  -7   1  33        4.66      -72.57    142.41 o 
  -6   1  33       18.30        3.08    126.02 o 
  -5   1  33      480.18      511.68    197.71 o 
  -4   1  33      313.07       23.55    133.16 o 
  -3   1  33      384.06      286.76    124.20 o 
  -2   1  33      512.01      373.60    112.49 o 
  -1   1  33      253.19      242.62     74.79 o 
   0   1  33       48.25      -27.18     81.61 o 
   1   1  33      248.48      216.75     77.17 o 
   2   1  33      502.89      447.39    145.08 o 
   3   1  33      387.88      449.95    190.60 o 
   5   1  33      476.46      655.67    130.06 o 
   6   1  33       18.06      122.12    154.20 o 
   7   1  33        4.65       -0.63     60.16 o 
  -7   2  33       39.35       27.21     62.91 o 
  -6   2  33       45.01      -32.86    127.70 o 
  -5   2  33       13.30      -74.60    131.62 o 
  -4   2  33       58.01      135.75     98.89 o 
  -3   2  33       14.46      -19.76    104.09 o 
  -2   2  33      618.04      858.67    221.77 o 
  -1   2  33     1647.83     1656.61     86.27 o 
   0   2  33      958.05      919.54     80.06 o 
   1   2  33     1665.67     1745.70    125.52 o 
   2   2  33      619.44      589.56    334.52 o 
   3   2  33       13.30      183.44    141.71 o 
   4   2  33       56.96      292.50    189.00 o 
   5   2  33       13.10      158.28    169.48 o 
   6   2  33       45.01       64.71    100.13 o 
   7   2  33       39.44       15.75    221.33 o 
  -7   3  33       10.44      -10.44     81.45 o 
  -6   3  33        5.22     -118.28    230.80 o 
  -5   3  33      127.49      194.31    121.29 o 
  -4   3  33      647.10      557.54    104.97 o 
  -3   3  33      216.08      271.60     91.46 o 
  -2   3  33     1002.90     1118.82     99.64 o 
  -1   3  33        7.64      -81.60     81.60 o 
   0   3  33      860.27     1098.49     87.23 o 
   1   3  33        6.45       79.34     82.90 o 
   2   3  33      993.82     1167.76    130.12 o 
   3   3  33      212.21      218.65    106.79 o 
   4   3  33      642.31      609.83    194.64 o 
   5   3  33      125.25       42.24    183.88 o 
   6   3  33        5.37      -28.72    180.81 o 
   7   3  33       10.35       63.33    105.83 o 
  -7   4  33        9.71     -134.79    215.82 o 
  -6   4  33       84.41       94.28    176.65 o 
  -5   4  33       43.30      110.84     95.05 o 
  -4   4  33       58.49       39.48    112.30 o 
  -3   4  33      644.25      477.16     93.94 o 
  -2   4  33       61.79       60.58     99.27 o 
  -1   4  33      500.92      581.54     86.11 o 
   0   4  33       67.77       59.66     78.20 o 
   1   4  33      507.21      480.19    231.86 o 
   2   4  33       65.18       48.13    124.62 o 
   3   4  33      652.25      530.59    102.69 o 
   4   4  33       59.34     -113.74    167.44 o 
   5   4  33       44.03       77.70    186.25 o 
   6   4  33       84.39      -31.30    195.53 o 
  -6   5  33        1.06      -43.98    175.61 o 
  -5   5  33        5.20       30.87     84.55 o 
  -4   5  33       60.85       22.93    115.19 o 
  -3   5  33      228.16      281.79     91.10 o 
  -2   5  33      216.71      140.56     84.32 o 
  -1   5  33       63.64        8.74     97.20 o 
   0   5  33      319.75      338.26    128.21 o 
   1   5  33       64.08       -3.83    102.85 o 
   2   5  33      214.17      204.62    129.45 o 
   3   5  33      226.00      167.18    188.43 o 
   4   5  33       61.99      264.66    163.79 o 
   5   5  33        5.40      -54.98    159.95 o 
   6   5  33        1.15     -171.72    171.72 o 
  -6   6  33        9.78      147.34    128.27 o 
  -5   6  33       38.52      -71.33    120.68 o 
  -4   6  33       25.66        4.42    107.12 o 
  -3   6  33      166.79      155.17     81.86 o 
  -2   6  33     1914.11     2036.90    131.52 o 
  -1   6  33       60.61       82.99     82.71 o 
   0   6  33      389.89      358.91    104.79 o 
   1   6  33       61.84      -89.09     89.09 o 
   2   6  33     1898.90     1837.75    170.19 o 
   3   6  33      167.63      299.64     89.86 o 
   4   6  33       26.05       35.78    164.23 o 
   5   6  33       37.90       68.04    131.02 o 
   6   6  33        9.83      -45.29     84.61 o 
  -6   7  33       10.72       27.02    104.09 o 
  -5   7  33       20.44       21.96    122.36 o 
  -4   7  33      172.97      141.70     97.06 o 
  -3   7  33      272.31      296.59     90.65 o 
  -2   7  33     1751.08     1808.44    136.82 o 
  -1   7  33       15.55       36.92    108.80 o 
   0   7  33        7.83      -14.96     85.98 o 
   1   7  33       16.07      -11.14    130.95 o 
   2   7  33     1761.24     1570.41    212.11 o 
   3   7  33      267.69      202.69    110.20 o 
   4   7  33      172.80      205.20    190.41 o 
   5   7  33       19.95       67.52    185.61 o 
   6   7  33       10.57     -123.40    181.32 o 
  -6   8  33       11.71      -73.42    103.53 o 
  -5   8  33       28.24      101.08    164.34 o 
  -4   8  33      107.03       56.28    134.48 o 
  -3   8  33      791.47      809.37    162.20 o 
  -2   8  33       16.40      -77.77    197.26 o 
  -1   8  33      401.94      484.74     92.24 o 
   0   8  33      904.30      926.48    122.56 o 
   1   8  33      413.65      403.74     95.31 o 
   2   8  33       15.30      -95.62    125.64 o 
   3   8  33      786.92     1160.14    199.76 o 
   4   8  33      106.97      123.46    130.95 o 
   5   8  33       28.47      -35.59    169.68 o 
   6   8  33       11.71       54.77     86.20 o 
  -5   9  33       81.16      180.16    191.97 o 
  -4   9  33      138.94      154.82    132.68 o 
  -3   9  33      542.00      399.97    265.94 o 
  -2   9  33       69.93       29.18     87.69 o 
  -1   9  33       81.08      -62.35    108.41 o 
   0   9  33        2.83      -82.24     86.31 o 
   1   9  33       79.82       36.38     94.73 o 
   2   9  33       69.53      115.66    175.18 o 
   3   9  33      544.48      315.80    149.51 o 
   4   9  33      139.19      100.61    152.33 o 
   5   9  33       81.21      -49.35    179.28 o 
  -5  10  33       25.93      -66.60    133.45 o 
  -4  10  33       27.58        6.95    110.40 o 
  -3  10  33      534.35      834.94    184.65 o 
  -2  10  33        1.11      -17.23    104.90 o 
  -1  10  33       64.51       40.16    116.56 o 
   0  10  33      163.32      190.11    107.05 o 
   1  10  33       64.06      -42.92     92.75 o 
   2  10  33        1.26      -17.86    168.59 o 
   3  10  33      533.60      477.73    174.16 o 
   4  10  33       27.78       85.77    193.55 o 
   5  10  33       25.80      101.35     82.76 o 
  -5  11  33       15.55      103.37    215.37 o 
  -4  11  33       33.00      -12.22     87.26 o 
  -3  11  33        1.30      190.99    217.10 o 
  -2  11  33        6.74       45.09    120.18 o 
  -1  11  33       67.30     -142.03    142.03 o 
   0  11  33      342.99      126.28    110.66 o 
   1  11  33       66.89       98.06    112.76 o 
   2  11  33        6.51      121.22    127.43 o 
   3  11  33        1.28      140.23    144.39 o 
   4  11  33       33.10     -171.85    171.85 o 
   5  11  33       15.71      -30.79    203.53 o 
  -4  12  33        4.15      -97.38    104.37 o 
  -3  12  33       48.88      170.06     98.04 o 
  -2  12  33       28.60       73.75     89.63 o 
  -1  12  33       14.50       46.44    116.58 o 
   0  12  33       72.74      172.58    106.04 o 
   1  12  33       14.19       55.64    111.10 o 
   2  12  33       28.60      110.97    110.60 o 
   3  12  33       48.67       39.87    131.70 o 
   4  12  33        4.03       33.69     70.00 o 
  -3  13  33        6.68      -72.07    106.17 o 
  -2  13  33       60.29       70.29     79.88 o 
  -1  13  33        0.58       12.90    103.27 o 
   0  13  33        3.41      -56.35    110.84 o 
   1  13  33        0.72      133.60    133.45 o 
   2  13  33       60.48      -85.04    116.77 o 
   3  13  33        6.59       -1.28     53.84 o 
  -3  14  33       22.60       33.96     91.60 o 
  -2  14  33       53.71      -42.18     82.80 o 
  -1  14  33        3.59       64.47    105.22 o 
   0  14  33      125.71       -7.94    141.06 o 
   1  14  33        3.82      -72.52     72.52 o 
   2  14  33       52.85       81.26     57.49 o 
  -1  15  33       32.95       69.52    136.32 o 
   0  15  33        8.29        1.88     58.97 o 
   1  15  33       32.55       27.95     87.56 o 
   0   0  34      502.95      547.64    110.74 o 
   1   0  34     1072.72     1080.63     84.46 o 
   2   0  34      815.06      794.38    158.85 o 
   3   0  34     1015.93      967.18    131.82 o 
   4   0  34      122.55      210.32    192.33 o 
   5   0  34      370.46      431.01    140.40 o 
   6   0  34       10.57       -7.52    133.37 o 
   7   0  34       12.31       60.91     86.26 o 
  -7   1  34       32.78      -51.54     75.85 o 
  -6   1  34        0.32      -70.92    136.42 o 
  -5   1  34       13.51       93.71    177.06 o 
  -4   1  34      722.35      900.29    158.04 o 
  -3   1  34      923.30      847.38    131.62 o 
  -2   1  34       35.93       27.93    100.38 o 
  -1   1  34      725.96      820.97    107.62 o 
   0   1  34      558.33      564.93     84.81 o 
   1   1  34      730.38      760.44     91.69 o 
   2   1  34       36.83       26.19     86.07 o 
   3   1  34      911.42     1113.81    154.58 o 
   4   1  34      716.40      778.07    116.05 o 
   5   1  34       13.55       -1.78    167.66 o 
   6   1  34        0.33      102.64    138.92 o 
   7   1  34       32.77      -13.89     53.36 o 
  -7   2  34       18.65      -28.44     63.60 o 
  -6   2  34        4.59       71.09    165.00 o 
  -5   2  34      162.57      172.75    141.26 o 
  -4   2  34      277.92      238.81    155.39 o 
  -3   2  34      831.26      980.85    114.85 o 
  -2   2  34      837.26      792.25    150.16 o 
  -1   2  34      651.57      593.87     86.83 o 
   0   2  34     1304.86     1425.62     81.60 o 
   1   2  34      664.21      489.65     95.53 o 
   2   2  34      853.13      937.66    129.29 o 
   3   2  34      849.59      340.19    280.18 o 
   4   2  34      274.07      -48.45    141.39 o 
   5   2  34      162.40       74.05    209.10 o 
   6   2  34        4.56      172.66    155.93 o 
   7   2  34       18.64      -77.43     77.43 o 
  -7   3  34       19.77       34.40    163.62 o 
  -6   3  34        4.25       94.68    113.92 o 
  -5   3  34       41.76      -64.32    143.51 o 
  -4   3  34       17.57       -6.97    106.96 o 
  -3   3  34       98.69      120.05     81.77 o 
  -2   3  34      204.02      186.25     93.44 o 
  -1   3  34      765.44      876.22    112.45 o 
   0   3  34      272.29      174.73     90.32 o 
   1   3  34      758.97      798.09     87.68 o 
   2   3  34      204.40      328.66    127.24 o 
   3   3  34       96.27       61.36     93.65 o 
   4   3  34       16.95      -70.85    129.22 o 
   5   3  34       41.88      156.68    166.73 o 
   6   3  34        4.30     -132.70    132.70 o 
   7   3  34       19.78       67.29     70.99 o 
  -6   4  34       18.93      139.89    205.07 o 
  -5   4  34       26.78       19.68    108.58 o 
  -4   4  34       59.12      142.97     92.09 o 
  -3   4  34      500.96      492.54     75.92 o 
  -2   4  34      113.02        1.79     99.94 o 
  -1   4  34      158.98      226.91     82.41 o 
   0   4  34      311.77      232.69    100.14 o 
   1   4  34      166.89      206.23    111.40 o 
   2   4  34      112.60       89.29    158.92 o 
   3   4  34      509.19      693.02    182.48 o 
   4   4  34       61.43      130.98    101.84 o 
   5   4  34       27.00        6.27    141.13 o 
   6   4  34       18.98       39.55    208.78 o 
  -6   5  34       29.29      -16.72    157.22 o 
  -5   5  34       92.82       98.77     84.48 o 
  -4   5  34      125.16      118.39    120.94 o 
  -3   5  34       86.95      140.99     90.70 o 
  -2   5  34      461.37      377.85    122.36 o 
  -1   5  34       13.76       82.69    109.88 o 
   0   5  34       50.53       59.77    130.09 o 
   1   5  34       11.31       33.88     83.74 o 
   2   5  34      456.54      381.53    139.72 o 
   3   5  34       90.47      120.26    135.63 o 
   4   5  34      127.45      101.89    162.89 o 
   5   5  34       93.03       89.86    164.23 o 
   6   5  34       29.35     -177.23    177.23 o 
  -6   6  34        9.22       71.61     78.18 o 
  -5   6  34       69.78       16.60    129.69 o 
  -4   6  34      124.81      140.48    117.83 o 
  -3   6  34       66.82      121.74     72.35 o 
  -2   6  34      245.47      227.61    110.93 o 
  -1   6  34      895.69      911.84    102.66 o 
   0   6  34        3.49     -101.70    101.70 o 
   1   6  34      914.40      774.77    149.45 o 
   2   6  34      246.50      140.43    170.32 o 
   3   6  34       68.20       63.82    103.97 o 
   4   6  34      122.81      133.13    128.52 o 
   5   6  34       69.69      -98.95    185.48 o 
   6   6  34        9.16      -44.03    172.94 o 
  -6   7  34       11.81       80.52    307.54 o 
  -5   7  34       14.52      128.90    134.32 o 
  -4   7  34      196.39       71.19     86.19 o 
  -3   7  34     1510.77     1782.58    305.56 o 
  -2   7  34      554.57      607.00    119.57 o 
  -1   7  34      269.36      431.07     85.55 o 
   0   7  34        5.97      -45.05     87.62 o 
   1   7  34      270.01      313.40     87.98 o 
   2   7  34      549.98      515.30    173.52 o 
   3   7  34     1506.74     1270.83    115.29 o 
   4   7  34      194.57      298.84    181.45 o 
   5   7  34       14.40       43.07    129.48 o 
   6   7  34       11.76      -31.66     79.35 o 
  -6   8  34        0.26      131.49    184.74 o 
  -5   8  34       26.75      -28.70    162.51 o 
  -4   8  34       93.46       52.99    131.59 o 
  -3   8  34       26.63        3.44    148.27 o 
  -2   8  34       38.61      -71.02     97.76 o 
  -1   8  34       98.19       35.97     84.36 o 
   0   8  34      262.84      199.13    105.76 o 
   1   8  34      101.09       43.68     91.38 o 
   2   8  34       38.92       67.75     98.60 o 
   3   8  34       25.83      121.93    182.92 o 
   4   8  34       94.95      -69.13    111.42 o 
   5   8  34       26.77      163.21    195.21 o 
   6   8  34        0.24       11.30    141.07 o 
  -5   9  34        1.60      -24.46    154.11 o 
  -4   9  34      173.79       90.57    115.25 o 
  -3   9  34      124.23      146.48    146.87 o 
  -2   9  34      273.63      291.28     96.03 o 
  -1   9  34       76.92       89.67    170.83 o 
   0   9  34      785.02      876.03    144.10 o 
   1   9  34       77.64      169.40    108.45 o 
   2   9  34      278.52      332.50    184.97 o 
   3   9  34      123.17      198.61    144.33 o 
   4   9  34      175.39      149.19    130.57 o 
   5   9  34        1.53       -8.41    102.21 o 
  -5  10  34       19.16       74.53     97.72 o 
  -4  10  34       99.98       33.98    146.40 o 
  -3  10  34      120.04      250.64    178.89 o 
  -2  10  34      164.59      185.95    110.04 o 
  -1  10  34      261.85      240.91    131.03 o 
   0  10  34      339.30      -29.81    114.98 o 
   1  10  34      263.07      281.47    117.45 o 
   2  10  34      167.31      206.67    184.46 o 
   3  10  34      118.11       47.24    175.05 o 
   4  10  34      100.31      150.03    194.51 o 
   5  10  34       19.37      -31.79     95.01 o 
  -4  11  34        2.07      -43.81    158.53 o 
  -3  11  34       30.91       36.42    202.51 o 
  -2  11  34        7.41      -19.88    107.66 o 
  -1  11  34      103.11      -21.31    110.65 o 
   0  11  34      615.90      465.70     95.33 o 
   1  11  34      103.65      -36.88     97.80 o 
   2  11  34        8.21      -89.46    117.07 o 
   3  11  34       30.83       53.64    138.25 o 
   4  11  34        1.93     -176.59    178.64 o 
  -4  12  34        3.99        2.51    172.86 o 
  -3  12  34       60.79       53.46     84.94 o 
  -2  12  34       22.85       18.00    116.04 o 
  -1  12  34       52.60       23.62    117.19 o 
   0  12  34        9.57      108.72     89.47 o 
   1  12  34       50.54      -22.23    122.71 o 
   2  12  34       22.74       39.91    111.37 o 
   3  12  34       61.44        5.39    114.61 o 
   4  12  34        3.95       -0.60     67.11 o 
  -3  13  34      137.62       45.13     75.67 o 
  -2  13  34       27.67       -9.60    161.10 o 
  -1  13  34       27.15      136.52    106.61 o 
   0  13  34        2.59       69.06    133.50 o 
   1  13  34       27.49        7.86    117.43 o 
   2  13  34       27.27      -12.18    164.59 o 
   3  13  34      138.29       21.34     76.61 o 
  -2  14  34       29.81     -127.15    132.19 o 
  -1  14  34       48.31       19.82     66.89 o 
   0  14  34       24.51      -51.28    115.50 o 
   1  14  34       48.37       14.43     67.30 o 
   2  14  34       29.47       64.95     55.89 o 
  -1  15  34        8.42      -33.45     58.59 o 
   0  15  34       52.38       -8.23     60.93 o 
   1  15  34        8.29       -8.17     75.75 o 
   1   0  35      382.64      341.02    106.27 o 
   2   0  35        1.64       24.08     85.65 o 
   3   0  35      325.78      323.80     91.36 o 
   4   0  35      159.11      -77.25    215.82 o 
   5   0  35       23.45       21.13    159.84 o 
   6   0  35        0.80       16.94    160.61 o 
   7   0  35        0.45      -73.58    136.03 o 
  -7   1  35       43.80      -89.05    160.23 o 
  -6   1  35       41.99       34.95    209.23 o 
  -5   1  35      132.51      147.32    121.32 o 
  -4   1  35      928.77     1053.39    143.11 o 
  -3   1  35       11.07      -37.26     93.67 o 
  -2   1  35        6.96       15.68     81.78 o 
  -1   1  35     1089.57     1256.12    141.14 o 
   0   1  35     2203.69     2469.54     86.33 o 
   1   1  35     1057.41     1050.19    109.31 o 
   2   1  35        6.65       50.55    264.91 o 
   3   1  35       11.12      -19.44     86.70 o 
   4   1  35      930.16      837.94    248.53 o 
   5   1  35      130.93      133.65    101.42 o 
   6   1  35       42.64       71.28    155.84 o 
   7   1  35       43.71       91.62     70.25 o 
  -7   2  35        1.83      -37.24     61.89 o 
  -6   2  35        0.78      -93.52    111.58 o 
  -5   2  35       20.61        9.22    176.26 o 
  -4   2  35      117.16       58.19    110.35 o 
  -3   2  35      141.73       87.39    121.40 o 
  -2   2  35      160.07      148.95    145.28 o 
  -1   2  35     1675.54     1937.73    176.91 o 
   0   2  35      366.90      416.89    112.67 o 
   1   2  35     1700.82     1915.35    103.70 o 
   2   2  35      159.14      162.70    212.62 o 
   3   2  35      149.10       64.40    107.20 o 
   4   2  35      116.43      139.47    179.08 o 
   5   2  35       20.69     -151.31    151.31 o 
   6   2  35        0.77       35.55    195.57 o 
   7   2  35        1.85      -43.80     87.21 o 
  -7   3  35       16.36       67.91    112.26 o 
  -6   3  35       48.04     -134.09    195.15 o 
  -5   3  35      229.79       83.47    131.20 o 
  -4   3  35       93.75       82.03    108.25 o 
  -3   3  35       13.12        6.77     79.80 o 
  -2   3  35       66.13       50.57    111.51 o 
  -1   3  35      653.48      805.88    139.47 o 
   0   3  35        9.21       33.44     77.40 o 
   1   3  35      650.13      656.32    171.92 o 
   2   3  35       65.84      162.10    101.63 o 
   3   3  35       14.38      203.79    184.59 o 
   4   3  35       90.09       91.33    166.22 o 
   5   3  35      227.38      250.13     98.19 o 
   6   3  35       47.41      176.53    144.94 o 
   7   3  35       16.38      -70.51     81.73 o 
  -6   4  35       20.54       18.55    132.45 o 
  -5   4  35      112.71      -60.65    134.28 o 
  -4   4  35       59.48       70.71     92.67 o 
  -3   4  35      284.08      238.73     72.39 o 
  -2   4  35       45.73       34.16     96.46 o 
  -1   4  35      265.22      336.86     95.10 o 
   0   4  35     1209.65     1148.22    121.04 o 
   1   4  35      267.65      333.59    200.21 o 
   2   4  35       45.04       25.22    173.45 o 
   3   4  35      281.38      118.79    108.62 o 
   4   4  35       58.88       72.94     88.91 o 
   5   4  35      112.49     -172.24    172.24 o 
   6   4  35       20.68      -62.21    157.58 o 
  -6   5  35        0.82      -11.08    184.30 o 
  -5   5  35       78.42       35.38     81.86 o 
  -4   5  35      171.07      310.12    113.06 o 
  -3   5  35      763.89      750.19    116.83 o 
  -2   5  35       63.19      -91.38    101.80 o 
  -1   5  35       23.83       66.63     78.23 o 
   0   5  35       59.03       98.74     88.73 o 
   1   5  35       24.58       -2.76    108.42 o 
   2   5  35       63.42      -46.02    137.42 o 
   3   5  35      765.26      622.25    182.28 o 
   4   5  35      172.59      119.62    132.62 o 
   5   5  35       78.11      177.36    161.29 o 
   6   5  35        0.87       14.91    183.31 o 
  -6   6  35       36.40      -30.21     87.19 o 
  -5   6  35       12.87       -0.21    110.14 o 
  -4   6  35      254.78       77.87    118.14 o 
  -3   6  35      160.00       71.09     86.12 o 
  -2   6  35      294.18      168.75     85.83 o 
  -1   6  35      745.46      746.92     95.94 o 
   0   6  35      596.38      764.57    142.33 o 
   1   6  35      747.53      698.27    110.77 o 
   2   6  35      301.37      191.43    130.97 o 
   3   6  35      160.73      195.73    184.84 o 
   4   6  35      256.58      271.83    189.52 o 
   5   6  35       12.79     -124.62    133.19 o 
   6   6  35       36.64     -178.64    178.64 o 
  -6   7  35       22.41      142.60    194.88 o 
  -5   7  35       87.75      -62.17    137.05 o 
  -4   7  35      251.96      234.48     92.35 o 
  -3   7  35      240.96      294.07     98.49 o 
  -2   7  35      548.40      560.23    140.03 o 
  -1   7  35      268.73      263.76     98.19 o 
   0   7  35       56.55       47.23     79.33 o 
   1   7  35      265.85      315.37     84.18 o 
   2   7  35      542.02      432.19     98.33 o 
   3   7  35      241.49       49.21    144.30 o 
   4   7  35      252.39      239.18    135.69 o 
   5   7  35       88.04      178.32    162.38 o 
   6   7  35       22.43       34.43     52.50 o 
  -6   8  35        6.99       92.40    103.73 o 
  -5   8  35        2.20       12.71    141.36 o 
  -4   8  35      116.07      134.95    129.12 o 
  -3   8  35      147.21      -25.94    152.28 o 
  -2   8  35      111.14       79.25     82.69 o 
  -1   8  35      305.16      281.11    132.06 o 
   0   8  35       15.50        8.94     79.06 o 
   1   8  35      304.03      287.95    103.36 o 
   2   8  35      115.74      227.49     95.31 o 
   3   8  35      148.71       80.84    179.47 o 
   4   8  35      117.04      229.55    185.36 o 
   5   8  35        2.22      -51.04     91.81 o 
   6   8  35        6.99      126.79    177.74 o 
  -5   9  35        8.72      -12.95    138.76 o 
  -4   9  35       12.44       94.84    118.13 o 
  -3   9  35      612.10      672.48    157.77 o 
  -2   9  35      270.98      252.63    109.64 o 
  -1   9  35       74.72      123.33    103.45 o 
   0   9  35      103.25       37.83     86.71 o 
   1   9  35       74.79       80.88     97.25 o 
   2   9  35      272.66      239.12    163.47 o 
   3   9  35      614.05      691.76    144.78 o 
   4   9  35       12.34      -84.23    129.93 o 
   5   9  35        8.96       58.05    174.60 o 
  -5  10  35        9.25       35.79     84.07 o 
  -4  10  35       49.29        3.47    142.49 o 
  -3  10  35       28.52      225.72    150.19 o 
  -2  10  35       35.50        2.36     90.51 o 
  -1  10  35       10.54       61.22    127.77 o 
   0  10  35       67.73       38.96    135.62 o 
   1  10  35       10.30      -23.27    105.71 o 
   2  10  35       36.45      -63.18    130.19 o 
   3  10  35       28.39      -70.40    178.64 o 
   4  10  35       49.39     -177.87    206.86 o 
   5  10  35        9.24       15.05     81.69 o 
  -4  11  35        7.34      205.77    124.36 o 
  -3  11  35       71.13      423.58    229.26 o 
  -2  11  35       62.28      259.86    174.41 o 
  -1  11  35       11.20      145.96    120.54 o 
   0  11  35      130.87      -27.37    113.07 o 
   1  11  35       11.00       35.58    102.13 o 
   2  11  35       62.02       -8.38    112.54 o 
   3  11  35       70.98      168.40    172.94 o 
   4  11  35        7.54       36.29    176.91 o 
  -4  12  35        4.58       49.60     74.49 o 
  -3  12  35       12.92        9.47    113.67 o 
  -2  12  35       44.35      174.69     97.30 o 
  -1  12  35       20.58        5.02    106.88 o 
   0  12  35       16.79       69.86    117.36 o 
   1  12  35       20.96      -51.06    115.09 o 
   2  12  35       43.56      265.11    130.23 o 
   3  12  35       12.97       45.64    177.74 o 
   4  12  35        4.69       31.98     65.00 o 
  -3  13  35       22.31      -33.64     58.42 o 
  -2  13  35       62.90      175.86    133.55 o 
  -1  13  35       61.94      -22.35     77.19 o 
   0  13  35        5.41       40.10    109.42 o 
   1  13  35       61.79        8.32    116.70 o 
   2  13  35       62.83      -20.29    141.78 o 
   3  13  35       22.10      -92.51    124.04 o 
  -2  14  35        1.93       75.91     82.50 o 
  -1  14  35       10.72        7.60     78.93 o 
   0  14  35       18.54      -26.56     71.18 o 
   1  14  35       10.55      -38.16    125.64 o 
   2  14  35        2.14        8.40    144.48 o 
   0  15  35       16.41       26.50     61.63 o 
   1  15  35        1.88     -107.46    107.46 o 
   0   0  36     1272.95     1110.67    175.31 o 
   1   0  36     2496.76     2541.85    140.22 o 
   2   0  36     2277.67     2361.27    118.53 o 
   3   0  36       32.75       46.78    142.18 o 
   4   0  36      583.65      534.81    201.39 o 
   5   0  36        6.79      -59.29    102.95 o 
   6   0  36      168.90       66.27    146.53 o 
   7   0  36       46.53      287.96    163.58 o 
  -7   1  36        9.10        8.55     66.22 o 
  -6   1  36       76.71      116.74    231.50 o 
  -5   1  36       66.10       20.14    165.98 o 
  -4   1  36      223.67      118.61    104.22 o 
  -3   1  36      447.07      645.32    168.27 o 
  -2   1  36       82.02       61.34     85.77 o 
  -1   1  36      204.46      211.69    109.06 o 
   0   1  36      194.86      226.57     83.07 o 
   1   1  36      198.98      335.00     94.59 o 
   2   1  36       84.23       49.00    120.56 o 
   3   1  36      433.50      508.79    102.87 o 
   4   1  36      225.27       62.76    123.80 o 
   5   1  36       66.21       39.31    144.52 o 
   6   1  36       76.65       11.67    157.01 o 
   7   1  36        9.07      -38.01     77.16 o 
  -7   2  36       47.27       15.29     77.62 o 
  -6   2  36       31.36      -50.31    256.34 o 
  -5   2  36       71.40     -143.06    148.67 o 
  -4   2  36      281.40      171.27    128.54 o 
  -3   2  36      745.59      951.61    153.05 o 
  -2   2  36      754.68      913.58    148.05 o 
  -1   2  36      163.14       40.96    181.90 o 
   0   2  36      738.72      843.57     78.99 o 
   1   2  36      159.21       54.30     79.77 o 
   3   2  36      749.41      820.46    148.93 o 
   4   2  36      280.09      179.51     94.81 o 
   5   2  36       71.54      109.57    100.69 o 
   6   2  36       31.47       36.30    153.76 o 
   7   2  36       47.30      158.86    188.62 o 
  -6   3  36        5.41     -140.81    254.03 o 
  -5   3  36       68.79       28.06     95.33 o 
  -4   3  36      235.73      124.06     99.22 o 
  -3   3  36       48.44      104.42     85.39 o 
  -2   3  36      169.30      229.49    101.12 o 
  -1   3  36       21.72      -56.07     94.75 o 
   0   3  36     1534.40     1373.88    159.93 o 
   1   3  36       21.26      -58.26    114.63 o 
   2   3  36      169.90      131.20     96.95 o 
   3   3  36       45.24      119.11    133.70 o 
   4   3  36      233.75      172.11    107.37 o 
   5   3  36       68.50       72.90    215.95 o 
   6   3  36        5.43       95.31     99.25 o 
  -6   4  36       39.35       -6.78    226.51 o 
  -5   4  36       33.08      -88.74    168.18 o 
  -4   4  36      663.09      639.79    116.85 o 
  -3   4  36      485.24      444.06     79.18 o 
  -2   4  36       44.67       77.43     93.25 o 
  -1   4  36       10.85       54.89     85.85 o 
   0   4  36      565.79      598.04     90.94 o 
   1   4  36        8.55      -44.17     93.50 o 
   2   4  36       41.05       14.08    123.78 o 
   3   4  36      490.70      614.68    132.76 o 
   4   4  36      665.29      534.32    109.34 o 
   5   4  36       33.24       54.28    164.81 o 
   6   4  36       39.37       12.16    208.91 o 
  -6   5  36        5.19       11.41    153.77 o 
  -5   5  36       24.62      -35.22    106.08 o 
  -4   5  36      379.76      316.48    116.70 o 
  -3   5  36      430.91      357.66    106.26 o 
  -2   5  36      263.07      174.92     79.20 o 
  -1   5  36      526.75      526.73    105.48 o 
   0   5  36      514.09      644.75    104.34 o 
   1   5  36      524.03      365.46    174.99 o 
   2   5  36      267.28       82.95    184.01 o 
   3   5  36      437.17      527.65    151.42 o 
   4   5  36      379.14      454.17    192.33 o 
   5   5  36       24.81      -50.69    168.46 o 
   6   5  36        5.23     -104.33    182.03 o 
  -6   6  36        2.14      119.09    191.82 o 
  -5   6  36      140.16       47.60     92.04 o 
  -4   6  36      203.30      126.92    114.51 o 
  -3   6  36     1741.81     1650.42     99.45 o 
  -2   6  36       93.03      153.73    121.47 o 
  -1   6  36      104.65      199.77    107.29 o 
   0   6  36       83.75      -16.40    105.64 o 
   1   6  36      111.14       75.69    104.27 o 
   2   6  36       91.76       80.39    184.91 o 
   3   6  36     1752.20     1759.93    157.64 o 
   4   6  36      203.72       32.45    137.23 o 
   5   6  36      139.74      177.68    184.01 o 
   6   6  36        2.17      153.48    187.08 o 
  -6   7  36        6.86      -59.65     78.01 o 
  -5   7  36        6.37     -132.49    132.49 o 
  -4   7  36      648.42      541.59     94.50 o 
  -3   7  36      125.24       96.81    104.66 o 
  -2   7  36      111.18       52.03     98.96 o 
  -1   7  36      342.16      292.61     85.00 o 
   0   7  36      199.03      212.23    110.32 o 
   1   7  36      341.83      378.21     99.88 o 
   2   7  36      115.19       53.91    105.29 o 
   3   7  36      125.23      131.63    110.64 o 
   4   7  36      652.32      571.17    176.91 o 
   5   7  36        6.30      -93.77    191.50 o 
   6   7  36        6.94      -48.24     91.20 o 
  -6   8  36        3.43      -48.83     90.82 o 
  -5   8  36       38.65       16.83     90.92 o 
  -4   8  36      211.15      306.16    119.03 o 
  -3   8  36      182.18      182.74    103.84 o 
  -2   8  36      285.36      408.97    104.63 o 
  -1   8  36      218.31      322.80    105.37 o 
   0   8  36       65.19       98.23     81.83 o 
   1   8  36      222.66      246.02     98.58 o 
   2   8  36      285.00      217.92     96.17 o 
   3   8  36      185.51      227.22    168.91 o 
   4   8  36      211.00       29.09    117.16 o 
   5   8  36       38.08      202.00    147.34 o 
  -5   9  36        8.23       39.79    146.09 o 
  -4   9  36      109.45      -39.58    130.21 o 
  -3   9  36      321.83      482.26    175.79 o 
  -2   9  36      260.66       81.86     88.41 o 
  -1   9  36      363.60      435.49    122.52 o 
   0   9  36        0.80       61.53    106.49 o 
   1   9  36      364.87      356.69    128.98 o 
   2   9  36      258.43      275.54     99.23 o 
   3   9  36      322.25      278.10    135.18 o 
   4   9  36      107.70      332.57    168.27 o 
   5   9  36        8.27      -51.91    210.83 o 
  -5  10  36        0.12       81.19    168.98 o 
  -4  10  36       13.66       33.41    167.95 o 
  -3  10  36       81.96      -79.45    157.58 o 
  -2  10  36      302.27      238.69     92.18 o 
  -1  10  36      327.25      226.42    109.29 o 
   0  10  36      340.56      277.48    106.59 o 
   1  10  36      333.69      223.14     84.70 o 
   2  10  36      302.57      173.71    183.69 o 
   3  10  36       83.78       92.93    181.77 o 
   4  10  36       13.73      253.20    198.54 o 
   5  10  36        0.11      -13.31     60.66 o 
  -4  11  36       60.63      153.10     96.19 o 
  -3  11  36        6.67     -108.34    108.34 o 
  -2  11  36      160.21      329.07    299.86 o 
  -1  11  36        4.45       -7.23    147.40 o 
   0  11  36       10.25       23.73    103.94 o 
   1  11  36        4.78      -93.90    116.71 o 
   2  11  36      158.49        4.57    117.85 o 
   3  11  36        6.63      -40.96    162.12 o 
   4  11  36       59.85      -45.70    175.82 o 
  -4  12  36       31.93       60.86    189.45 o 
  -3  12  36      144.93      142.69    133.24 o 
  -2  12  36       28.30      -24.42    106.20 o 
  -1  12  36       10.65       69.24     99.94 o 
   0  12  36        2.40      -54.95    118.66 o 
   1  12  36       10.05      207.03    126.09 o 
   2  12  36       28.16        2.63    131.17 o 
   3  12  36      144.86       89.99    157.32 o 
   4  12  36       32.20       40.19     57.88 o 
  -3  13  36       97.17       49.79     61.10 o 
  -2  13  36       13.04        0.77     60.77 o 
  -1  13  36       80.01       47.43     92.02 o 
   0  13  36        5.18      102.76    150.92 o 
   1  13  36       79.57      -34.84    144.18 o 
   2  13  36       12.90     -103.66    131.00 o 
   3  13  36       96.30      195.98    159.02 o 
  -2  14  36       11.77       53.59     58.92 o 
  -1  14  36       33.96      -33.20     64.54 o 
   0  14  36       45.61       33.26     66.58 o 
   1  14  36       34.14      -39.96     70.64 o 
   2  14  36       11.48      -30.93     56.08 o 
   0  15  36       34.90      108.18    132.04 o 
   1   0  37      320.30      428.71    112.16 o 
   2   0  37       23.79     -119.70    201.45 o 
   3   0  37       88.82      191.50    171.05 o 
   4   0  37        5.70      167.18    155.07 o 
   5   0  37       40.99      -98.57    103.56 o 
   6   0  37       68.42      236.16    162.67 o 
   7   0  37        8.90      -49.67     92.18 o 
  -7   1  37       19.19       65.31    103.45 o 
  -6   1  37        1.21       40.68    155.35 o 
  -5   1  37       13.92       39.90    102.96 o 
  -4   1  37      379.59      367.95    157.84 o 
  -3   1  37      260.00      195.37    151.69 o 
  -2   1  37        8.25       83.92     87.16 o 
  -1   1  37     1089.59     1331.13    120.12 o 
   0   1  37        7.80     -109.70    109.70 o 
   1   1  37     1075.72     1088.11     97.02 o 
   2   1  37        8.19       22.54    127.21 o 
   3   1  37      266.71      330.59    152.44 o 
   4   1  37      382.89      381.63    115.79 o 
   5   1  37       13.26       52.66    125.76 o 
   6   1  37        1.30       -1.48    120.48 o 
   7   1  37       19.15       20.19     89.45 o 
  -6   2  37       24.85     -249.42    249.42 o 
  -5   2  37      147.49      133.66    141.50 o 
  -4   2  37      424.16      244.13    139.25 o 
  -3   2  37       82.55       30.55    132.91 o 
  -2   2  37      591.02      533.61    141.71 o 
  -1   2  37      197.80      306.39     94.48 o 
   0   2  37       28.18       35.32     73.41 o 
   1   2  37      198.07      216.24     74.21 o 
   2   2  37      588.89      682.03    206.03 o 
   3   2  37       80.97      214.81    136.41 o 
   4   2  37      427.14      444.63    104.33 o 
   5   2  37      147.00      -74.89    155.97 o 
   6   2  37       24.58       26.43    171.66 o 
   7   2  37        5.56      -36.42    100.23 o 
  -6   3  37        8.68      186.06    237.46 o 
  -5   3  37       43.04      200.01    163.41 o 
  -4   3  37      220.33      160.63     80.29 o 
  -3   3  37      252.06      236.17     89.47 o 
  -2   3  37      178.68      369.62     84.32 o 
  -1   3  37      607.13      517.92    112.72 o 
   0   3  37      523.02      656.73    114.11 o 
   1   3  37      606.07      580.43    130.10 o 
   2   3  37      175.54      237.78    204.24 o 
   3   3  37      251.76      244.69    184.97 o 
   4   3  37      224.74      139.11    107.59 o 
   5   3  37       44.36      214.35    149.71 o 
   6   3  37        8.82      -45.47    105.72 o 
  -6   4  37       40.61     -246.74    246.74 o 
  -5   4  37      115.60        3.03    162.44 o 
  -4   4  37       17.82      -38.40     99.61 o 
  -3   4  37      457.26      345.10     89.52 o 
  -2   4  37     1059.72     1036.56     85.91 o 
  -1   4  37       34.02      -41.06    110.66 o 
   0   4  37       14.51      -66.04    101.39 o 
   1   4  37       33.97       84.02    129.38 o 
   2   4  37     1051.18     1063.66    127.30 o 
   3   4  37      459.70      428.82    132.76 o 
   4   4  37       17.52       -4.11    114.49 o 
   5   4  37      115.99       66.50    140.17 o 
   6   4  37       40.43     -158.47    158.47 o 
  -6   5  37       12.27      -25.43    169.29 o 
  -5   5  37        0.79     -104.67    104.67 o 
  -4   5  37       43.40       -6.19    106.58 o 
  -3   5  37      773.66      728.39    109.73 o 
  -2   5  37      360.18      380.95     71.06 o 
  -1   5  37      284.42      251.80     99.62 o 
   0   5  37      687.67      604.16    103.78 o 
   1   5  37      283.15      117.51    211.21 o 
   2   5  37      350.14      347.61    183.76 o 
   3   5  37      769.63      961.18    143.53 o 
   4   5  37       43.32       37.82     93.57 o 
   5   5  37        0.94     -144.33    169.42 o 
   6   5  37       12.21       47.30    182.86 o 
  -6   6  37       52.33      -46.14    173.75 o 
  -5   6  37        2.36      -10.16     86.33 o 
  -4   6  37      162.31      219.25    103.81 o 
  -3   6  37      376.75      472.36     92.41 o 
  -2   6  37      766.87      734.59    128.45 o 
  -1   6  37       31.96      -24.24    103.03 o 
   0   6  37       67.04      149.04    129.51 o 
   1   6  37       33.00      -88.16     88.16 o 
   2   6  37      769.77      602.60    135.24 o 
   3   6  37      378.79      385.54    150.23 o 
   4   6  37      161.17      177.80    171.47 o 
   5   6  37        2.37      114.12    166.54 o 
   6   6  37       51.95      -68.38     94.04 o 
  -6   7  37        1.74        3.93     90.33 o 
  -5   7  37       67.86      -25.18    125.47 o 
  -4   7  37      103.24       99.66    100.23 o 
  -3   7  37      323.20      377.38    114.82 o 
  -2   7  37      107.60      181.31    100.60 o 
  -1   7  37      110.94       40.55     82.21 o 
   0   7  37      209.62       40.10    116.30 o 
   1   7  37      111.85       25.90     98.87 o 
   2   7  37      103.16      175.98     91.37 o 
   3   7  37      322.15       77.86    112.98 o 
   4   7  37      102.30     -119.24    182.54 o 
   5   7  37       68.57       76.36    137.48 o 
   6   7  37        1.73        6.03     92.33 o 
  -5   8  37        3.87      -53.44    138.83 o 
  -4   8  37        5.96      -98.18    114.01 o 
  -3   8  37      456.31      247.68    108.92 o 
  -2   8  37       57.89       44.49    109.98 o 
  -1   8  37      232.34     1443.47    624.60 o 
   0   8  37        9.79      -62.16    101.05 o 
   1   8  37      231.70      241.90    126.25 o 
   2   8  37       57.42      -65.03    118.15 o 
   3   8  37      455.12      322.84    140.81 o 
   4   8  37        6.12      145.31    170.86 o 
   5   8  37        3.96        5.54    108.74 o 
  -5   9  37        3.37       20.40    163.50 o 
  -4   9  37      143.03       83.59    139.41 o 
  -3   9  37       49.08      -93.98    156.69 o 
  -2   9  37       57.13      -19.06     89.10 o 
  -1   9  37      122.99      147.89    109.88 o 
   0   9  37      649.09      788.66    155.19 o 
   1   9  37      125.99      127.07    126.83 o 
   2   9  37       57.00       -0.77    159.82 o 
   3   9  37       49.63      -12.80    160.71 o 
   4   9  37      142.13       -0.77    166.41 o 
   5   9  37        3.26      -58.51     89.68 o 
  -5  10  37       25.87      -33.70    189.48 o 
  -4  10  37       64.18       51.78    194.96 o 
  -3  10  37       37.10       33.07    148.56 o 
  -2  10  37      183.70      238.51     93.27 o 
  -1  10  37       97.81       47.69    111.07 o 
   0  10  37        0.00     -114.22    114.22 o 
   1  10  37       96.61        5.86     88.62 o 
   2  10  37      183.98      391.64    159.37 o 
   3  10  37       37.40       49.60    175.50 o 
   4  10  37       64.17       80.15    111.78 o 
   5  10  37       25.67       69.20     58.16 o 
  -4  11  37        6.74       27.81     63.15 o 
  -3  11  37      173.05       24.56     96.57 o 
  -2  11  37       25.43      202.36    113.00 o 
  -1  11  37       15.63      126.94    115.91 o 
   0  11  37      245.50      477.53    125.08 o 
   1  11  37       14.82      120.89    102.32 o 
   2  11  37       25.29       23.81    159.43 o 
   3  11  37      172.91      166.03    173.84 o 
   4  11  37        6.66       -3.30     69.98 o 
  -4  12  37        2.21       -1.93    184.39 o 
  -3  12  37        3.20      116.17    157.04 o 
  -2  12  37       17.90       23.28    146.82 o 
  -1  12  37       15.60       14.00    105.91 o 
   0  12  37      155.19      288.84    115.77 o 
   1  12  37       15.40       31.60    113.40 o 
   2  12  37       18.32      -76.81    170.03 o 
   3  12  37        3.30      -34.37    125.60 o 
   4  12  37        2.12       79.67     89.46 o 
  -3  13  37        1.66      123.50     77.68 o 
  -2  13  37       13.95      -49.56     95.36 o 
  -1  13  37       53.20       14.91    141.18 o 
   0  13  37       39.53       -3.97    110.54 o 
   1  13  37       53.19      -97.98    122.15 o 
   2  13  37       14.26        0.59     68.45 o 
   3  13  37        1.69       23.68     57.41 o 
  -2  14  37       11.46      -41.22     96.18 o 
  -1  14  37        3.36       61.67     72.00 o 
   0  14  37        0.79      -19.97     75.50 o 
   1  14  37        3.65      -56.39     74.16 o 
   2  14  37       11.64       31.82     54.68 o 
   1   0  38      481.89      478.82    180.49 o 
   2   0  38      221.30      249.27     97.65 o 
   3   0  38      169.74      149.70     92.89 o 
   4   0  38      255.83      303.52    178.89 o 
   5   0  38        0.38       49.79    124.28 o 
   6   0  38        5.44      -34.40    114.73 o 
   7   0  38       13.32      -55.36    109.64 o 
  -6   1  38        6.82       -2.66     90.27 o 
  -5   1  38       13.07      -39.41    145.79 o 
  -4   1  38      195.38      279.27     93.23 o 
  -3   1  38      123.22       57.97     97.22 o 
  -2   1  38      130.68      102.57     90.43 o 
  -1   1  38      209.08      194.31    139.40 o 
   0   1  38     1028.55      958.24    103.40 o 
   1   1  38      215.60      198.36    117.20 o 
   2   1  38      133.63      205.11     88.50 o 
   3   1  38      130.14       63.93     90.90 o 
   4   1  38      197.49      333.01    134.95 o 
   5   1  38       12.82        4.03    126.35 o 
   6   1  38        6.86     -152.31    152.31 o 
  -6   2  38       48.69       51.91    196.17 o 
  -5   2  38       18.91      193.86    177.58 o 
  -4   2  38       64.44      165.80    158.33 o 
  -3   2  38      470.76      568.08    137.19 o 
  -2   2  38      599.32      602.08    113.00 o 
  -1   2  38      149.40       86.60    104.05 o 
   0   2  38     1025.00     1083.51    133.27 o 
   1   2  38      151.95      296.39     92.55 o 
   2   2  38      594.62      491.26    144.21 o 
   3   2  38      474.17      449.45    123.61 o 
   4   2  38       64.27      117.08     95.06 o 
   5   2  38       18.75       84.08    115.26 o 
   6   2  38       48.81       50.05    118.69 o 
  -6   3  38       31.14      -48.03    288.08 o 
  -5   3  38      141.54       56.36    141.32 o 
  -4   3  38      347.29      322.12    113.24 o 
  -3   3  38        6.42      -20.46     86.11 o 
  -2   3  38      251.62      320.86     91.43 o 
  -1   3  38       82.39      141.45    107.64 o 
   0   3  38       36.85      -45.06    135.20 o 
   1   3  38       83.02      125.79     97.51 o 
   2   3  38      249.61      316.05    227.66 o 
   3   3  38        5.77      -44.15     92.25 o 
   4   3  38      342.30      259.64    144.75 o 
   5   3  38      141.32     -133.19    193.29 o 
   6   3  38       31.28       -6.32    145.93 o 
  -6   4  38        0.78      -50.44    173.52 o 
  -5   4  38        6.48      175.54    186.38 o 
  -4   4  38      299.01      477.90    116.61 o 
  -3   4  38      232.40      156.38     83.67 o 
  -2   4  38      164.02      124.90     82.39 o 
  -1   4  38      565.35      802.05    106.60 o 
   0   4  38        0.16      -46.80     88.77 o 
   1   4  38      551.93      908.03    208.21 o 
   2   4  38      167.54      109.06    178.32 o 
   3   4  38      236.28      199.42    133.15 o 
   4   4  38      297.10      246.76    128.53 o 
   5   4  38        6.45      -60.44    113.36 o 
   6   4  38        0.79       15.11    207.63 o 
  -6   5  38       37.74       31.29     99.89 o 
  -5   5  38        3.71      -99.91     99.91 o 
  -4   5  38      238.24      185.90    100.25 o 
  -3   5  38      713.28      644.55     87.72 o 
  -2   5  38      130.76       44.33     88.01 o 
  -1   5  38      135.70      207.48    114.83 o 
   0   5  38      225.37      268.67     86.00 o 
   1   5  38      140.74      173.81    136.89 o 
   2   5  38      137.15      105.60    101.81 o 
   3   5  38      704.48      600.02    151.13 o 
   4   5  38      240.04      319.71    180.01 o 
   5   5  38        3.72      -44.42    175.37 o 
   6   5  38       37.69      -53.96    176.78 o 
  -6   6  38        9.33      140.40    142.09 o 
  -5   6  38       28.58       49.95    104.03 o 
  -4   6  38      248.15      238.11    104.23 o 
  -3   6  38      565.28      655.22     89.64 o 
  -2   6  38       71.18       87.90    100.06 o 
  -1   6  38      763.84      759.48    124.92 o 
   0   6  38      527.31      424.35    109.48 o 
   1   6  38      748.28      673.20    140.68 o 
   2   6  38       70.84       28.35     99.99 o 
   3   6  38      559.75      397.55    159.94 o 
   4   6  38      246.39      364.57    175.76 o 
   5   6  38       28.27       42.63    172.62 o 
   6   6  38        9.37      -33.50     75.44 o 
  -6   7  38       33.68      -27.35     68.95 o 
  -5   7  38        5.47       -8.05    134.34 o 
  -4   7  38      133.29       35.00    103.27 o 
  -3   7  38      463.73      576.30    116.88 o 
  -2   7  38      143.21      140.54    108.89 o 
  -1   7  38      151.09      188.73     85.51 o 
   0   7  38      856.77      850.15    144.71 o 
   1   7  38      146.76      130.69    100.04 o 
   2   7  38      148.21      117.93     86.12 o 
   3   7  38      460.45      448.39    102.17 o 
   4   7  38      134.96      -59.52    135.11 o 
   5   7  38        5.45      -55.24    188.88 o 
   6   7  38       33.82      -13.88     75.40 o 
  -5   8  38        9.81       22.10    153.16 o 
  -4   8  38       46.43       83.70    113.72 o 
  -3   8  38       36.20       79.72    120.33 o 
  -2   8  38      271.34      173.14    117.23 o 
  -1   8  38      943.40      968.23     88.31 o 
   0   8  38      117.28       44.03    105.09 o 
   1   8  38      935.62      874.92    137.83 o 
   2   8  38      272.77      186.79    139.00 o 
   3   8  38       37.25      -21.56     95.99 o 
   4   8  38       47.06      132.30    160.33 o 
   5   8  38        9.77       43.08    116.47 o 
  -5   9  38        1.89      -28.65     91.95 o 
  -4   9  38      102.56       84.71    132.41 o 
  -3   9  38       26.13       89.97    105.18 o 
  -2   9  38      200.76      189.19    114.26 o 
  -1   9  38      150.86      -16.75    129.57 o 
   0   9  38      783.81      879.26    214.23 o 
   1   9  38      149.69       51.33     93.28 o 
   2   9  38      197.38      174.60    167.31 o 
   3   9  38       25.77      228.18    154.25 o 
   4   9  38      101.79      131.46    185.55 o 
   5   9  38        1.95      -48.09     85.94 o 
  -5  10  38       40.06     -117.07    192.81 o 
  -4  10  38      127.80      137.28    141.07 o 
  -3  10  38        0.40      195.96    156.33 o 
  -2  10  38      152.20      111.04     82.55 o 
  -1  10  38       40.57      132.40     93.32 o 
   0  10  38      359.04      437.57    133.70 o 
   1  10  38       39.21       67.46    100.44 o 
   2  10  38      154.68      418.46    133.00 o 
   3  10  38        0.33      -81.41    177.10 o 
   4  10  38      128.64      194.38    168.91 o 
   5  10  38       39.77      216.59    125.70 o 
  -4  11  38       81.06       50.88     57.24 o 
  -3  11  38      172.55      241.20    124.30 o 
  -2  11  38        3.63      195.02    117.13 o 
  -1  11  38       15.99       71.92    125.73 o 
   0  11  38       26.33       28.21    107.33 o 
   1  11  38       16.72       12.75     92.68 o 
   2  11  38        3.71       18.63    133.45 o 
   3  11  38      170.99      278.16    206.35 o 
   4  11  38       81.61      115.72    186.96 o 
  -4  12  38       28.29      100.14    107.90 o 
  -3  12  38       82.47      155.70    156.97 o 
  -2  12  38       37.16      -43.08     85.91 o 
  -1  12  38       29.77      -90.60    115.94 o 
   0  12  38        6.20      -52.14    111.78 o 
   1  12  38       29.66       61.13    123.01 o 
   2  12  38       38.18       60.82     99.84 o 
   3  12  38       82.48       56.99    117.52 o 
   4  12  38       27.88       81.80    208.08 o 
  -3  13  38        4.92        0.81     64.93 o 
  -2  13  38        1.09       37.78    122.67 o 
  -1  13  38        5.34       -7.87    118.26 o 
   0  13  38        4.69       -4.48    107.55 o 
   1  13  38        5.10        7.86    107.80 o 
   2  13  38        1.04     -128.90    186.64 o 
   3  13  38        4.70      -31.56     51.57 o 
  -2  14  38       23.86       55.00    114.84 o 
  -1  14  38       30.15      -42.79     81.42 o 
   0  14  38       18.89        7.66     60.42 o 
   1  14  38       30.57       21.28     78.17 o 
   2  14  38       23.43      193.22    319.93 o 
   1   0  39      485.56      347.74    186.64 o 
   2   0  39       12.49       33.98     98.23 o 
   3   0  39        7.04       20.16    122.78 o 
   4   0  39      132.83       45.95    132.16 o 
   5   0  39        7.66     -120.09    120.09 o 
   6   0  39       40.66      189.77    150.00 o 
  -6   1  39       16.70       17.08    135.51 o 
  -5   1  39        4.08       81.68    148.78 o 
  -4   1  39       39.48        8.98    109.10 o 
  -3   1  39      246.82      473.39    229.65 o 
  -2   1  39       80.31       96.53     95.33 o 
  -1   1  39       22.75        6.47     98.75 o 
   0   1  39     1495.32     1924.83    114.84 o 
   1   1  39       25.48      -10.51     95.75 o 
   2   1  39       81.49      126.87     91.54 o 
   3   1  39      247.03      213.51     79.94 o 
   5   1  39        3.88      -16.96    126.43 o 
   6   1  39       16.73      214.48    142.56 o 
  -6   2  39        4.87     -118.47    256.72 o 
  -5   2  39       31.25      -73.57    100.65 o 
  -4   2  39      347.07      375.56    140.34 o 
  -3   2  39       98.64      191.26    239.54 o 
  -2   2  39     1357.76     1421.24    176.31 o 
  -1   2  39      163.58      163.71    114.03 o 
   0   2  39      589.00      560.51    108.79 o 
   1   2  39      164.34       77.09     89.84 o 
   2   2  39     1354.08     1370.91    137.17 o 
   3   2  39       97.48      -53.49    123.93 o 
   4   2  39      344.18      328.28    204.30 o 
   5   2  39       31.26       24.54    176.14 o 
   6   2  39        4.59      191.68    160.91 o 
  -6   3  39        0.39     -169.16    255.70 o 
  -5   3  39       25.91       27.45    141.68 o 
  -4   3  39      355.44      175.94     95.84 o 
  -3   3  39       19.84       55.19     92.37 o 
  -2   3  39       30.44       56.13     79.69 o 
  -1   3  39      247.40      174.86     82.63 o 
   0   3  39      180.48       43.67    108.32 o 
   1   3  39      245.24      258.11    113.47 o 
   2   3  39       30.17     -106.99    124.54 o 
   3   3  39       21.82      243.09    101.92 o 
   4   3  39      356.68      322.11    178.06 o 
   5   3  39       26.50      156.55    192.40 o 
   6   3  39        0.39      -27.50    120.26 o 
  -6   4  39       25.41       40.58    119.17 o 
  -5   4  39        9.62      -89.76    162.16 o 
  -4   4  39       35.62      -44.27    100.55 o 
  -3   4  39      785.72      811.88     91.72 o 
  -2   4  39      363.71      369.84     80.30 o 
  -1   4  39      257.93      202.45     88.06 o 
   0   4  39       33.18      175.46     86.68 o 
   1   4  39      257.58      317.96    114.42 o 
   2   4  39      364.09      206.05    146.82 o 
   3   4  39      782.99      860.44    249.14 o 
   4   4  39       35.23       50.14    115.15 o 
   5   4  39        9.23       38.21     96.83 o 
   6   4  39       25.28      -42.50    158.41 o 
  -6   5  39        2.09        5.85     68.96 o 
  -5   5  39       44.02      -66.95    103.34 o 
  -4   5  39       46.80       70.27     98.52 o 
  -3   5  39       12.69      -37.75     78.37 o 
  -2   5  39      676.21      706.03     96.80 o 
  -1   5  39       10.17       -8.10     96.36 o 
   0   5  39        0.43       54.73     96.92 o 
   1   5  39       11.11      -31.07    102.25 o 
   2   5  39      688.04      874.23    235.89 o 
   3   5  39       13.23      -15.26    107.65 o 
   4   5  39       48.16       22.34     90.49 o 
   5   5  39       44.41     -121.48    184.01 o 
   6   5  39        2.09      -19.07     81.71 o 
  -6   6  39       12.22      -48.88     87.71 o 
  -5   6  39       41.87       42.89     97.29 o 
  -4   6  39      319.34      280.36    105.59 o 
  -3   6  39      131.52      137.85     88.89 o 
  -2   6  39      496.96      457.12     85.25 o 
  -1   6  39      101.94      132.99     78.35 o 
   0   6  39     1325.71     1609.10    139.04 o 
   1   6  39      102.94        2.94    123.40 o 
   2   6  39      489.10      715.89    129.36 o 
   3   6  39      133.62      104.23    117.51 o 
   4   6  39      319.35      172.04    137.29 o 
   5   6  39       41.10     -130.76    199.57 o 
   6   6  39       12.07      151.88    215.95 o 
  -6   7  39       10.51       90.00     79.32 o 
  -5   7  39       11.21      -28.94    179.61 o 
  -4   7  39      248.06      230.99     99.39 o 
  -3   7  39       22.85      -12.35     89.31 o 
  -2   7  39        8.39      -89.69    125.14 o 
  -1   7  39      174.27      114.71     94.37 o 
   0   7  39      524.73      569.82    127.20 o 
   1   7  39      180.53      133.14     88.67 o 
   2   7  39        7.44       25.56    129.72 o 
   3   7  39       22.92       87.42     95.25 o 
   4   7  39      245.07      175.18    170.06 o 
   5   7  39       11.09      -31.49     82.80 o 
   6   7  39       10.54      421.02    213.52 o 
  -5   8  39       14.70      -49.06     59.44 o 
  -4   8  39       23.94      -23.27    111.58 o 
  -3   8  39      182.14      184.18    284.40 o 
  -2   8  39       20.82        2.91     81.20 o 
  -1   8  39      178.57       91.33     87.25 o 
   0   8  39       54.27      -88.22     99.53 o 
   1   8  39      175.44      154.40    104.60 o 
   2   8  39       19.77       77.16    104.84 o 
   3   8  39      181.67      196.80    106.16 o 
   4   8  39       23.95     -179.85    191.31 o 
   5   8  39       15.00      -83.83     83.83 o 
  -5   9  39        4.84      -24.17     64.09 o 
  -4   9  39        0.65      -11.34    138.01 o 
  -3   9  39      196.04      118.68    106.05 o 
  -2   9  39      204.97      157.09     90.01 o 
  -1   9  39      368.91      467.50    129.83 o 
   0   9  39       24.48       63.04    146.68 o 
   1   9  39      370.56      472.77    114.41 o 
   2   9  39      203.34      346.97    164.49 o 
   3   9  39      196.11      172.49    181.20 o 
   4   9  39        0.78      141.71    183.63 o 
   5   9  39        4.81       58.63     59.53 o 
  -5  10  39        7.57      -61.48    110.38 o 
  -4  10  39        0.00      -77.79    138.74 o 
  -3  10  39      191.52      211.78    109.37 o 
  -2  10  39      101.43      -68.96    100.62 o 
  -1  10  39       14.98       57.01    101.74 o 
   0  10  39       28.46        7.24    122.97 o 
   1  10  39       15.29      112.20    102.71 o 
   2  10  39      101.61       87.17    131.53 o 
   3  10  39      191.62       48.52    181.90 o 
   4  10  39        0.00      215.76    147.15 o 
   5  10  39        7.48     -150.60    188.88 o 
  -4  11  39        6.47      -22.32     52.23 o 
  -3  11  39       38.70      -36.55    116.69 o 
  -2  11  39       69.27      127.84    115.86 o 
  -1  11  39       32.89       64.57    209.71 o 
   0  11  39      127.18       -9.01    135.25 o 
   1  11  39       31.95        5.65     98.38 o 
   2  11  39       68.54      165.66     95.22 o 
   3  11  39       38.91      130.57    197.13 o 
   4  11  39        6.30      -49.16    179.79 o 
  -3  12  39       21.13      122.90    132.04 o 
  -2  12  39        4.02      -19.10     87.81 o 
  -1  12  39       13.71       95.20    164.23 o 
   0  12  39        6.19      -48.05    119.88 o 
   1  12  39       14.54      -68.82    179.15 o 
   2  12  39        3.88       13.72    119.37 o 
   3  12  39       21.49       66.77    125.02 o 
  -3  13  39        9.32       49.63     82.77 o 
  -2  13  39       77.65      -56.09     72.82 o 
  -1  13  39       13.84       21.76     82.70 o 
   0  13  39        8.18       33.97     78.24 o 
   1  13  39       13.64       19.13     70.75 o 
   2  13  39       78.64     -110.57    143.63 o 
   3  13  39        9.19       21.20     76.19 o 
  -2  14  39       14.15       -4.80    123.98 o 
  -1  14  39        9.49      -47.23    145.25 o 
   0  14  39        1.51      -49.05    138.36 o 
   1  14  39        9.97       -3.57     65.52 o 
   0   0  40      451.40      392.79    129.80 o 
   1   0  40      372.53      311.11    101.48 o 
   2   0  40       60.43       40.47     95.92 o 
   3   0  40       17.45       60.19    111.71 o 
   4   0  40       73.75       17.18    187.51 o 
   5   0  40       17.99      158.89    113.20 o 
   6   0  40        3.55       81.69    141.41 o 
  -6   1  40       70.93      -52.41    155.95 o 
  -5   1  40       24.97      177.80    129.75 o 
  -4   1  40      347.19      482.26    149.26 o 
  -3   1  40      314.99      124.83    164.10 o 
  -2   1  40        5.93       82.94     88.63 o 
  -1   1  40      319.65      352.39    138.94 o 
   0   1  40       14.04       27.70     76.66 o 
   1   1  40      317.91      112.40    143.43 o 
   2   1  40        7.50      -16.72     82.88 o 
   3   1  40      315.15      234.89    163.38 o 
   4   1  40      345.44      274.68    118.16 o 
   5   1  40       25.23      104.98    143.54 o 
   6   1  40       71.08       21.23    123.38 o 
  -6   2  40       22.19     -178.19    214.48 o 
  -5   2  40       11.83       14.59    140.79 o 
  -4   2  40       83.62       18.48    125.35 o 
  -3   2  40      388.69      113.47    148.05 o 
  -2   2  40       11.63      -57.08     87.33 o 
  -1   2  40      160.78      223.25    189.20 o 
   0   2  40      176.63      111.78     86.62 o 
   1   2  40      161.87      173.57    108.71 o 
   2   2  40       10.67      -50.29    106.71 o 
   3   2  40      394.60      217.17     94.74 o 
   4   2  40       83.83      184.03    110.60 o 
   5   2  40       12.02     -118.05    157.50 o 
   6   2  40       22.10      -71.48     71.48 o 
  -6   3  40        4.19      175.69    223.31 o 
  -5   3  40       22.77      -84.49    120.25 o 
  -4   3  40      247.28      407.21    110.30 o 
  -3   3  40      215.83      167.58     97.28 o 
  -2   3  40      584.02      586.51     93.52 o 
  -1   3  40      140.34      112.77     85.12 o 
   0   3  40        0.53      -69.78     76.28 o 
   1   3  40      143.99       53.67    111.86 o 
   2   3  40      593.18      364.93    126.42 o 
   3   3  40      217.95      217.80    104.41 o 
   4   3  40      251.07      399.00    154.12 o 
   5   3  40       22.92        1.98    162.83 o 
   6   3  40        4.14       78.53    184.84 o 
  -6   4  40       70.81       17.03    249.68 o 
  -5   4  40        3.47      -73.04    159.26 o 
  -4   4  40      118.33      199.10    137.79 o 
  -3   4  40       45.72       95.46     95.81 o 
  -2   4  40      342.81      455.91     86.52 o 
  -1   4  40      105.32       58.64     89.57 o 
   0   4  40      810.19      780.66     94.14 o 
   1   4  40      100.00       49.13     91.12 o 
   2   4  40      344.61      283.46    129.81 o 
   3   4  40       48.22      -71.98    106.04 o 
   4   4  40      119.50      136.71    151.47 o 
   5   4  40        3.39      -83.73    111.13 o 
   6   4  40       70.98     -168.24    168.24 o 
  -6   5  40        0.19      -20.07    105.07 o 
  -5   5  40       57.51       65.94    136.83 o 
  -4   5  40       28.79      -53.10     99.31 o 
  -3   5  40      261.90      225.57     79.05 o 
  -2   5  40      318.33      384.04     91.95 o 
  -1   5  40      105.96      117.50     88.21 o 
   0   5  40      189.20      148.79    113.94 o 
   1   5  40       99.42      181.66     97.99 o 
   2   5  40      326.51      303.40    126.73 o 
   3   5  40      267.98      190.60    130.71 o 
   4   5  40       29.52       39.77    103.54 o 
   5   5  40       57.52      -93.06    185.16 o 
   6   5  40        0.18      102.21    174.09 o 
  -6   6  40       59.53      -71.41    100.48 o 
  -5   6  40        6.81       10.20    104.86 o 
  -4   6  40       15.98       24.83    105.26 o 
  -3   6  40       47.03        5.04     89.31 o 
  -2   6  40       70.29       67.31     76.33 o 
  -1   6  40      145.61      123.74    104.71 o 
   0   6  40      352.34      182.98    152.64 o 
   1   6  40      148.61       75.42     73.72 o 
   2   6  40       71.77       44.20    120.56 o 
   3   6  40       45.33       71.36    133.60 o 
   4   6  40       16.30       89.41    178.32 o 
   5   6  40        6.85       47.81    144.27 o 
   6   6  40       59.59       24.04     61.20 o 
  -6   7  40       23.13       22.72    136.27 o 
  -5   7  40       28.38     -110.96    178.52 o 
  -4   7  40       96.58      161.88     96.01 o 
  -3   7  40      210.93      177.19     87.46 o 
  -2   7  40       48.69       24.72     69.82 o 
  -1   7  40      598.58      641.25    100.80 o 
   0   7  40      103.87      -12.09    145.21 o 
   1   7  40      613.23      623.15    122.32 o 
   2   7  40       47.77     -137.42    137.42 o 
   3   7  40      213.85       89.90    105.37 o 
   4   7  40       95.41      170.32    191.37 o 
   5   7  40       28.80      -41.28    136.07 o 
   6   7  40       23.19       15.23    148.94 o 
  -5   8  40        3.30       25.13     49.59 o 
  -4   8  40       28.21       84.86    129.10 o 
  -3   8  40      145.47      101.89     94.38 o 
  -2   8  40      192.80      205.92     80.23 o 
  -1   8  40      164.29       52.53     97.52 o 
   0   8  40        8.71       10.60    109.84 o 
   1   8  40      163.64       -7.14    116.75 o 
   2   8  40      189.75      370.09    141.79 o 
   3   8  40      146.53      167.05    185.68 o 
   4   8  40       28.27      -37.25    186.12 o 
   5   8  40        3.36      228.94    150.41 o 
  -5   9  40        0.58       58.95     69.12 o 
  -4   9  40      159.02      104.09    131.58 o 
  -3   9  40       41.04       -0.73     98.84 o 
  -2   9  40      246.33      149.06    111.02 o 
  -1   9  40       28.89       26.72     86.28 o 
   0   9  40      175.31      122.33    110.16 o 
   1   9  40       28.97       -0.04    110.75 o 
   2   9  40      247.20      469.35    125.18 o 
   3   9  40       40.06      138.10    153.26 o 
   4   9  40      159.93       66.19    172.04 o 
   5   9  40        0.54     -162.70    287.25 o 
  -4  10  40       73.01      -24.10    141.72 o 
  -3  10  40       95.01      257.23    148.45 o 
  -2  10  40       49.42       98.68    105.46 o 
  -1  10  40      170.33       97.95    122.04 o 
   0  10  40      157.47      121.80    141.07 o 
   1  10  40      169.68      120.56    104.30 o 
   2  10  40       50.40        3.14    141.51 o 
   3  10  40       95.10       44.42    185.80 o 
   4  10  40       71.98       54.22    155.15 o 
  -4  11  40       14.82        2.50     64.28 o 
  -3  11  40        2.17       44.87    195.21 o 
  -2  11  40       79.15      -33.24    100.37 o 
  -1  11  40        1.30      -19.56    124.78 o 
   0  11  40       87.77       -5.40    141.09 o 
   1  11  40        1.56      -19.85     93.57 o 
   2  11  40       79.98      143.06    111.46 o 
   3  11  40        2.39       86.85    197.90 o 
   4  11  40       14.77      208.56    134.73 o 
  -3  12  40       28.45        2.19     96.47 o 
  -2  12  40        2.03      -20.56     99.27 o 
  -1  12  40       23.22       13.76    144.48 o 
   0  12  40        2.90       -9.86    137.00 o 
   1  12  40       22.71        1.57    141.08 o 
   2  12  40        1.89       39.40     75.30 o 
   3  12  40       28.43       20.89    105.26 o 
  -2  13  40       14.67      -32.59     86.75 o 
  -1  13  40       15.71      232.35    145.65 o 
   0  13  40        4.73      -27.43    125.99 o 
   1  13  40       15.90       35.34     68.66 o 
   2  13  40       15.03      -15.29     66.96 o 
  -1  14  40        2.04       25.04     84.80 o 
   0  14  40        0.53       40.22     79.31 o 
   1  14  40        1.95       41.77     71.91 o 
   1   0  41      515.04      457.31     85.31 o 
   2   0  41       45.06      151.93     99.83 o 
   3   0  41      482.79      482.27    185.74 o 
   4   0  41        2.40      216.93    162.79 o 
   5   0  41      100.84      179.80    110.70 o 
   6   0  41        7.22      -50.10    116.98 o 
  -6   1  41        6.12     -136.76    136.76 o 
  -5   1  41        3.00      -25.78     96.98 o 
  -4   1  41      519.75      395.63    110.24 o 
  -3   1  41      218.68      142.14    131.92 o 
  -2   1  41      212.61      154.36     92.57 o 
  -1   1  41       69.59       74.54     81.40 o 
   0   1  41       34.79       41.56    122.14 o 
   1   1  41       68.50      104.57     87.51 o 
   2   1  41      212.71      192.57    120.19 o 
   3   1  41      214.14      160.34    154.98 o 
   4   1  41      518.38      608.78    155.06 o 
   5   1  41        3.06     -163.91    163.91 o 
   6   1  41        6.16      -62.80    149.19 o 
  -6   2  41       23.13       59.04     85.04 o 
  -5   2  41       35.52     -167.60    167.60 o 
  -4   2  41      696.32      835.19    184.16 o 
  -3   2  41      127.81      166.76    132.38 o 
  -2   2  41      201.99      272.19     99.62 o 
  -1   2  41       40.62       -5.05     90.20 o 
   0   2  41        0.13       52.47     79.85 o 
   1   2  41       37.49       63.72    106.17 o 
   2   2  41      203.54      151.74    118.21 o 
   3   2  41      130.23      125.27     94.57 o 
   4   2  41      688.63      482.72    160.71 o 
   5   2  41       35.70      116.10     87.01 o 
   6   2  41       23.64      -26.82     82.85 o 
  -6   3  41        3.50     -186.96    186.96 o 
  -5   3  41       37.69       22.03    125.75 o 
  -4   3  41      164.55      199.57    136.15 o 
  -3   3  41     1018.81     1120.53    174.52 o 
  -2   3  41       66.71      -40.18     86.22 o 
  -1   3  41       87.78      125.45     72.75 o 
   0   3  41      667.67      769.17     92.67 o 
   1   3  41       85.44      222.03     99.89 o 
   2   3  41       69.06      113.21    138.44 o 
   3   3  41     1016.73     1023.30     98.16 o 
   4   3  41      162.68     -195.66    195.66 o 
   5   3  41       37.44      -99.86    115.66 o 
   6   3  41        3.59       -2.26     95.04 o 
  -6   4  41       12.28      -62.05    101.59 o 
  -5   4  41       66.44       25.97    167.00 o 
  -4   4  41       17.60      -12.95    101.55 o 
  -3   4  41      309.74      211.17     93.97 o 
  -2   4  41      188.15      178.81    101.38 o 
  -1   4  41      181.09      137.84     71.34 o 
   0   4  41        0.29      -44.47     82.67 o 
   1   4  41      179.70      124.20     98.02 o 
   2   4  41      183.13       94.90    137.99 o 
   3   4  41      304.41      304.31    131.81 o 
   4   4  41       18.29      112.11    128.43 o 
   5   4  41       66.47       66.27    100.36 o 
   6   4  41       12.05      110.02    179.98 o 
  -6   5  41       25.83       81.73    189.78 o 
  -5   5  41       16.63      -19.58    171.95 o
[truncated: 140,352 more chars]
